# Supplementary material for: Distinct Minor Splicing Patterns across Cancers
Source: Genes (Basel). 2022 Feb 21;13(2):387. doi: 10.3390/genes13020387 (PMC8871696; doi:10.3390/genes13020387)
Supplement: Supplementary file 1 [file genes-13-00387-s001.zip]

Archive with 5 entries (5 files):
- genes-1551931-Supplementary Figures.pdf
- genes-1551931-Supplementary Table S1.xlsx
- genes-1551931-Supplementary Table S2.xlsx
- genes-1551931-Supplementary Table S3.xlsx
- genes-1551931-Supplementary Table S4.xlsx
