# Supplementary material for: Distinct Minor Splicing Patterns across Cancers
Source: Genes (Basel). 2022 Feb 21;13(2):387. doi: 10.3390/genes13020387 (PMC8871696; doi:10.3390/genes13020387)
Supplement: Supplementary file 1 [file genes-13-00387-s001.zip › genes-1551931-Supplementary Table S1.xlsx]

## Sheet: minor_intron_summary
Supplementary Table S1. Differential splicing between tumor and adjacent normal tissue of minor introns
*dPSI: normal - tumor; NA indicates not enough patients (>3) with matched samples that have reads spanning intron (retained or spliced)
ENSEMBL ID	Intron Coordinates	Gene Symbol	BRCA_dPSI	LUAD_dPSI	HNSC_dPSI	THCA_dPSI	LUSC_dPSI	LIHC_dPSI	STAD_dPSI	KIRC_dPSI	KICH_dPSI	KIRP_dPSI	UCEC_dPSI	BLCA_dPSI	PRAD_dPSI	COAD_dPSI	BRCA_FDR	LUAD_FDR	HNSC_FDR	THCA_FDR	LUSC_FDR	LIHC_FDR	STAD_FDR	KIRC_FDR	KICH_FDR	KIRP_FDR	UCEC_FDR	BLCA_FDR	PRAD_FDR	COAD_FDR	BRCA_SampleSize	LUAD_SampleSize	HNSC_SampleSize	THCA_SampleSize	LUSC_SampleSize	LIHC_SampleSize	STAD_SampleSize	KIRC_SampleSize	KICH_SampleSize	KIRP_SampleSize	UCEC_SampleSize	BLCA_SampleSize	PRAD_SampleSize	COAD_SampleSize
ENSG00000007402	50402407:50402505	CACNA2D2	1.02126	-4.60123	-22.3	-5.1968	-13.2659	NA	-22.2922	-29.8489	-15.3134	-34.3991	NA	NA	4.4826	-45.521	0.907177	0.643389	0.66202	0.97121	0.157823	NA	0.0912625	0.0225619	0.251651	0.121984	NA	NA	0.716387	0.0378959	82	48	8	48	40	NA	20	33	19	20	NA	NA	48	18
ENSG00000013275	40486361:40486568	PSMC4	0.567886	0.310054	0.0238661	0.193687	0.260357	-0.0146285	0.0908005	-0.277717	-0.200589	-0.0176103	0.10556	0.305394	-0.0125733	-0.244699	1.14574e-08	0.0319792	0.840586	0.0763177	0.115495	0.920882	0.829783	3.22784e-05	0.0563734	0.808815	0.802838	0.503391	0.753631	0.310585	110	57	42	58	49	50	27	72	23	31	7	19	51	24
ENSG00000014216	64976858:64977319	CAPN1	0.167615	-0.00512132	0.00129946	-0.0177909	0.0786075	-0.0842992	-0.156144	-0.0609206	-0.329487	-0.0701795	-0.106314	-0.167932	-0.00985545	-0.181537	3.2355e-08	0.962935	0.790434	0.97121	0.115495	0.582816	0.166565	0.00947003	0.00572945	0.71203	0.950798	0.290033	0.966337	0.288966	110	57	42	58	49	50	27	72	23	31	7	19	51	24
ENSG00000033030	122967891:122968006	ZCCHC8	2.14163	0.525439	0.143158	-1.9357	-2.49778	-4.41901	-1.22068	-0.870303	-2.97495	0.128298	-3.65927	-4.70396	-1.66522	-1.72171	0.00283901	0.686755	0.792019	0.222233	0.035724	0.3927	0.469266	0.108132	0.142295	0.92677	0.802838	0.0700246	0.637813	0.512599	110	57	41	57	49	48	27	72	23	31	7	19	51	24
ENSG00000038358	67915748:67915856	EDC4	2.65647	2.80114	-0.541704	2.70714	0.702204	0.744548	-2.38513	-2.50217	-3.14719	-0.961714	-2.43329	-0.825294	-0.708641	-2.20493	0.000100234	0.0122589	0.792019	0.0123187	0.560776	0.528203	0.23673	0.000977291	0.0348605	0.756675	0.802838	0.78662	0.637813	0.261514	110	57	42	58	49	50	26	71	23	31	7	19	51	24
ENSG00000047578	27784530:27786265	KIAA0556	4.01238	2.28927	0.478298	-3.056	0.282742	8.45159	-2.73301	-1.74183	-7.30619	-2.60867	-12.029	-6.59201	-3.02416	0.902954	0.00132448	0.248666	0.62199	0.220723	0.949848	0.179358	0.254994	0.296247	0.00182958	0.71203	0.950798	0.134942	0.273876	0.877269	110	57	41	58	49	48	27	72	23	31	7	19	51	24
ENSG00000069943	55612608:55613470	PIGB	0.821622	1.96366	3.47811	2.52139	2.73379	2.27077	-2.02635	1.61283	-1.4639	-2.92425	-11.7798	0.283167	-4.26384	-0.119992	0.00374961	0.0141544	0.570533	0.0326401	6.82277e-06	0.549259	0.458437	5.02721e-06	0.0851094	0.71203	0.802838	0.503391	0.637813	0.861369	110	57	42	58	49	50	27	72	23	31	7	18	51	24
ENSG00000072849	5383902:5384615	DERL2	2.15596	2.24652	0.0521324	0.304407	0.18266	0.651049	-0.554447	-0.491596	-0.194409	-0.363987	0.344168	-1.39732	-0.469699	-0.918724	3.18201e-10	1.01133e-05	0.932869	0.198693	0.768676	0.10524	0.664651	0.00405449	0.471941	0.74039	0.802838	0.235938	0.0796639	0.611169	110	57	42	58	49	50	27	72	23	31	7	19	51	24
ENSG00000079246	216981565:216982468	XRCC5	-0.131722	0.00312409	-0.0185508	-0.140022	-0.00566885	0.0316426	-0.201355	-0.0226188	-0.462436	-0.053326	-0.370982	-0.146615	-0.0614967	-0.0496119	0.676801	0.28727	0.62753	0.361337	0.91821	0.707022	0.096312	0.345074	0.000603199	0.822429	0.802838	0.279444	0.155099	0.924278	110	57	42	58	49	49	27	72	23	31	7	19	51	24
ENSG00000089060	113758491:113758654	SLC8B1	2.91431	1.33062	0.377884	-4.03874	0.865478	-0.651841	-0.942877	-2.25002	-1.0343	-1.66937	5.15438	1.96373	0.237104	-3.78865	1.55804e-05	0.741115	0.933459	0.0353889	0.561603	0.981933	0.873046	0.00405449	0.991349	0.92677	0.87936	0.345992	0.349764	0.223564	110	57	40	57	49	45	27	72	23	31	7	19	51	24
ENSG00000090316	1330782:1332209	MAEA	1.40288	1.50213	0.180209	0.655723	1.51632	0.168677	-0.81761	-0.565669	-1.89472	-0.312813	0.844393	-0.0700547	-0.0931941	-0.132664	6.64605e-10	0.000394101	0.736637	0.0581449	0.000178349	0.667674	0.351428	0.000225526	0.000288486	1	0.537109	0.83701	0.349764	1	110	57	42	58	49	50	27	72	23	31	7	19	51	24
ENSG00000099381	30991515:30991805	SETD1A	1.59413	1.90476	2.24903	0.589363	1.66288	-0.568201	-0.185223	-1.47543	-0.411775	-0.522468	-0.0556203	1.67869	0.292516	-0.714412	8.28256e-07	1.80021e-05	0.00331525	0.0160031	0.000509973	0.735449	0.969334	0.00335248	0.63182	0.567429	1	0.0654952	0.349764	0.924278	110	57	42	58	49	50	27	71	23	31	7	19	51	24
ENSG00000099904	20127415:20127637	ZDHHC8	-0.249874	-3.45965	0.82191	-2.16161	-2.97471	-1.13812	-6.0242	-3.71073	-4.74162	-2.92077	-11.1526	-8.29719	-0.755144	-11.434	0.961942	0.105417	0.696518	0.79463	0.136451	0.994459	0.051114	0.0639839	0.0211358	0.71203	0.445602	0.235938	0.466912	0.00279744	110	57	42	58	49	47	27	72	23	31	7	19	51	24
ENSG00000099949	21350401:21350984	LZTR1	-0.972049	-0.817272	1.81186	0.358224	-1.43736	-2.10225	-2.84254	-0.420057	-1.70744	-0.212458	-2.48155	-2.89511	-0.361012	-2.0574	0.00125432	0.00671138	0.478124	0.0238875	6.82277e-06	0.77547	0.00940485	0.154064	0.000480811	1	0.34375	0.0538683	0.1085	0.0176479	110	57	42	58	49	50	27	72	23	31	7	19	51	24
ENSG00000100413	41926892:41928097	POLR3H	1.76782	3.31382	4.76429	4.02468	3.36407	-0.484836	9.29959	7.36083	-1.81953	5.04762	2.01711	1.70313	1.60093	17.6781	9.72206e-08	4.06369e-08	2.262e-06	1.00664e-08	1.12257e-08	0.570743	0.000366345	6.12586e-09	0.456811	0.0912981	0.429688	0.169019	0.000543887	1.3113e-05	110	57	42	58	49	50	27	72	23	31	7	19	51	24
ENSG00000102001	49079062:49079176	CACNA1F	-4.88543	17.5237	-28.057	-2.99662	-2.16798	NA	0	0.926936	NA	25	NA	NA	NA	NA	0.442697	0.874505	0.453623	1	0.906644	NA	1	1	NA	1	NA	NA	NA	NA	30	10	4	6	11	NA	3	14	NA	4	NA	NA	NA	NA
ENSG00000103168	84215664:84215807	TAF1C	2.27818	-2.51429	0.410877	0.0830832	-3.33657	-0.734654	-0.71136	-2.20215	-1.52627	0.632424	-7.30931	-10.2668	-1.71409	-5.91911	0.0514137	0.250483	0.920507	0.942273	0.143372	0.920882	0.194308	0.324108	0.695948	0.996261	0.802838	0.052512	0.518592	0.128178	110	57	42	57	49	48	27	72	23	31	7	19	51	24
ENSG00000103249	1510528:1510816	CLCN7	0.339479	-1.20344	-0.285209	-0.100442	-1.92504	1.2909	-2.91116	-0.435176	-2.26907	0.163997	-14.1422	-1.66875	0.186368	-5.44494	0.0313122	0.0528705	0.933459	0.779581	0.000739421	0.176772	0.0157264	0.225218	0.00447263	1	0.802838	0.246595	0.596447	0.00764817	110	57	41	58	49	48	27	72	23	31	7	19	51	24
ENSG00000103544	19619596:19620295	C16orf62	-0.472551	-0.190371	-0.0672501	0.254013	-0.31621	-3.8596	-1.27798	-0.105281	-0.129503	-0.011616	0.0497239	3.89781	-0.00999045	-1.28559	0.676801	0.577196	0.920507	0.293909	0.634867	0.98299	0.0976584	0.0501955	0.610484	0.822429	0.95683	0.480093	0.60251	0.572362	110	57	42	58	49	46	27	72	23	30	6	19	51	24
ENSG00000103852	99758918:99759102	TTC23	0.469204	0.542246	2.33703	-0.163323	-1.31311	0.790619	-1.36556	-0.112539	-0.319434	-3.05099	0.292324	-0.241405	0.5142	-1.59166	0.0575938	0.122149	0.772595	0.942273	0.0374752	0.77547	0.711257	0.74367	0.40009	1	0.950798	0.845889	0.181612	0.117641	110	57	42	58	49	44	27	72	23	31	7	18	50	24
ENSG00000104915	13260407:13260541	STX10	-0.0100828	-0.561196	0.0830777	-0.933699	0.357943	0.0366039	-0.201805	-0.074522	-0.051851	-0.0648955	-0.510615	-0.0913279	-0.0764339	-0.188961	0.824351	0.130831	0.772595	0.00671138	0.0356189	0.911767	0.414505	0.271663	0.737218	0.92677	0.633224	0.519641	0.637813	0.0679918	110	57	42	58	49	50	27	72	23	31	7	19	51	24
ENSG00000108666	30664973:30665226	C17orf75	5.00763	0.546704	0.670722	-0.596783	-0.790309	0.141376	-2.36683	-0.12075	-7.28059	-5.74648	5.54379	-5.67475	-0.54742	0.0596201	2.31186e-08	0.548667	0.374787	0.706817	0.837617	0.61646	0.605757	0.955914	0.000663519	0.145014	0.429688	0.0654952	0.637813	0.965148	110	57	42	58	49	50	27	72	23	31	7	19	51	24
ENSG00000110274	117282633:117282787	CEP164	0.579946	-0.0982071	0.260359	0.322549	0.111105	-0.554558	-2.80889	-0.351112	-0.777121	0.541711	-1.39369	0.313022	-0.652448	0.533662	0.0344018	0.962935	0.604226	0.404715	0.974846	0.179358	0.0263128	0.39269	0.540414	0.489771	0.802838	0.781	0.181612	0.526892	110	57	42	58	49	50	25	72	23	31	7	19	51	24
ENSG00000111641	6672680:6672779	NOP2	2.02689	2.45255	0.527817	1.35602	2.27003	0.533182	0.782253	-0.167386	0.101557	-0.237123	3.16031	1.70201	0.329844	0.890645	1.61605e-10	0.000423465	0.165197	0.00632665	1.4172e-05	0.570743	0.577301	0.196546	0.912603	0.92677	0.34375	0.752156	0.378483	0.505768	110	57	42	58	49	50	27	72	23	31	7	19	51	24
ENSG00000111707	118838559:118839563	SUDS3	-0.230105	0.0193938	-0.0472735	0.106615	-0.272889	-0.35204	-0.574485	0.19793	-1.31078	0.0230787	-0.182754	-0.276326	-0.592533	-0.145726	0.244444	0.807102	0.837184	0.572175	0.00951454	0.570743	0.00940485	0.00422866	0.598908	0.434398	0.633224	0.428017	0.731168	0.611169	110	57	42	58	49	48	27	72	23	31	7	19	51	24
ENSG00000114503	196664519:196666121	NCBP2	0.535532	1.31323	0.174966	0.466413	0.619555	0.172021	-0.591043	-0.0309775	-0.409802	0.18532	0.227326	-0.436525	-0.0590667	-0.0106521	3.15459e-08	4.97821e-05	0.143744	0.00594567	0.0149919	0.457025	0.160908	0.955536	0.0182365	0.477274	0.537109	0.399055	0.504652	1	110	57	42	58	49	50	27	72	23	31	7	19	51	24
ENSG00000117228	89524726:89524999	GBP1	2.88689	0.589522	3.13261	8.06421	0.819072	-0.654694	-0.18405	1.54898	0.165338	0.220965	-0.65788	-0.775781	-2.28245	1.49499	2.29207e-09	0.366936	0.14491	0.00163759	0.0374752	0.190969	0.935885	2.01036e-06	0.953915	0.71203	0.802838	0.717277	0.572081	0.333302	110	57	42	58	49	50	27	72	23	30	7	19	51	24
ENSG00000124067	67978834:67978989	SLC12A4	-0.0687867	-0.18061	0.231665	0.145037	-0.439419	0.0131658	-0.629532	0.114996	-1.40638	0.0796998	-0.466449	-0.170517	-0.190376	0.12722	0.172968	0.861502	0.453623	0.00671138	0.0162706	1	0.254994	0.019934	0.00227254	1	0.802838	0.83701	0.475305	1	109	57	42	58	49	50	27	72	23	31	7	19	51	24
ENSG00000124067	67984614:67984864	SLC12A4	-0.591901	-0.705171	-0.262178	-0.133101	-0.638275	0.0510707	-1.02879	0.0938867	-0.849914	0.0970514	-2.30956	-1.5209	-0.334202	-0.994973	0.360481	0.0528705	0.792019	0.97121	0.0502834	0.920882	0.204682	0.389607	0.0128997	0.71203	1	0.235938	0.113328	0.261514	110	57	41	57	49	47	26	72	23	31	7	19	51	24
ENSG00000124159	43922465:43922547	MATN4	-20.7736	-28.3139	-33.1829	-18.64	-11.0048	NA	-36.5825	-29.4274	53.4426	-34.759	NA	-53.3151	-28.2974	-42.3792	0.0413982	0.58565	0.25448	0.387387	0.40062	NA	0.266636	0.427754	0.276703	0.334127	NA	0.12884	0.31562	0.764508	31	13	17	17	19	NA	10	11	5	10	NA	9	18	4
ENSG00000125676	122744814:122745290	THOC2	-0.290517	-0.0354739	-0.119735	0.146937	0.0177106	-0.0249083	-0.169997	0.0255856	-0.314694	0.0815566	-0.123496	-0.316939	0.0205763	-0.441005	0.072417	0.807102	0.143744	0.00671138	0.845284	0.570743	0.160908	0.793355	0.18571	0.969736	0.802838	0.235938	0.777768	0.526892	110	57	42	58	49	50	27	72	23	31	7	19	51	24
ENSG00000128534	117824308:117825707	LSM8	0.57211	0.70096	-0.050449	0.360356	0.127783	-0.331744	-0.714248	0.276863	0.517201	0.07383	-0.480551	0.0541364	0.0422136	-0.704016	0.00124254	0.10988	0.995409	0.181432	0.768676	0.51967	0.160908	0.0446048	0.165826	0.74039	0.802838	0.83701	0.911557	0.484629	110	57	42	58	49	50	27	72	23	31	7	19	51	24
ENSG00000129084	14535433:14535948	PSMA1	0.799354	0.456048	0.176097	-0.216023	0.429467	-0.352527	-1.29914	-0.395343	-0.694334	-0.760348	-1.0393	-0.428771	-0.225948	-0.0572108	4.2727e-05	0.106842	0.312549	0.719855	0.122132	0.528203	0.0217565	0.0181929	0.0338215	1	0.633224	0.734749	0.213323	0.813168	110	57	42	58	49	50	27	72	23	31	7	19	51	24
ENSG00000129354	10694349:10694589	AP1M2	0.0999773	0.0491057	-0.0927621	-0.0310008	0.0300387	-15.5846	9.21208	-14.2699	-0.0396047	-13.2831	-0.0166345	6.86539	-0.0633818	-0.00987443	0.0174777	0.345104	0.66202	0.937848	0.91821	0.444012	0.458437	0.432336	0.40009	0.71203	0.95683	0.980291	0.653071	0.946541	102	57	42	58	49	13	27	28	23	23	7	15	51	24
ENSG00000130787	123332641:123333012	HIP1R	-0.55102	3.78338	3.77295	6.63157	3.293	0.771158	-0.43244	0.223597	-0.194305	1.20287	2.66737	2.24799	0.325361	-1.37608	0.0211062	0.000617212	0.000383591	2.41574e-07	0.00448949	0.196176	0.53624	0.0216942	0.58258	0.0531775	0.537109	0.639811	0.994812	0.380906	110	57	42	58	49	49	27	72	23	31	6	18	51	24
ENSG00000130935	65734471:65735047	NOL11	1.97802	1.47639	0.487034	0.259134	1.32149	0.19092	0.273661	-0.174517	-0.583836	0.385506	0.698851	1.10461	0.167302	0.420061	9.72962e-14	4.97821e-05	0.033382	0.455924	1.21513e-06	0.190969	0.998234	0.242763	0.0740669	0.438536	0.759448	0.0257645	0.349764	0.557167	110	57	42	58	49	50	27	72	23	31	7	19	51	24
ENSG00000132155	12627298:12629089	RAF1	3.583	2.13206	-0.351939	-1.73914	2.67951	-1.49792	-2.88685	-2.71292	-1.12857	-2.49604	-2.1484	-1.38521	-0.528887	-3.24068	2.23211e-08	0.0120732	0.933459	0.974497	0.0178539	0.308497	0.0212751	6.70015e-07	0.0470191	0.238995	0.802838	0.457549	0.214321	0.288966	110	57	42	58	49	50	27	72	23	31	7	19	51	24
ENSG00000133392	15870033:15872636	MYH11	-0.0372059	-0.0529956	-5.2333	-9.37465	-2.15248	-7.76437	-0.0668553	-0.0201305	-0.0431232	-3.80393	-14.4456	-0.0954122	-0.0322713	-0.107769	0.931551	0.957354	0.033382	0.00281235	0.0149168	0.308497	0.00940485	0.242763	0.960617	0.438536	0.445602	0.503391	0.185076	0.0679918	109	56	39	54	49	40	27	72	23	28	7	18	51	24
ENSG00000135452	58139695:58139958	TSPAN31	-0.48145	-0.0860558	-0.275602	-0.090678	-0.620653	-0.379911	-0.889899	-0.100472	-0.141569	-0.0312648	-0.0286265	-0.21946	-0.00969613	-0.478076	0.245628	0.710905	0.0348372	0.97121	0.00552958	0.0363085	0.0263128	0.00947003	0.361899	0.821052	0.802838	0.562834	0.911557	0.133191	110	57	42	58	49	50	27	72	23	31	7	19	51	24
ENSG00000135720	66766377:66768120	DYNC1LI2	0.404329	-1.10447	2.72165	-0.813623	-0.883983	1.04573	-2.53007	-0.193642	-9.58507	-1.21348	0.329764	-1.83393	-0.76486	-0.186488	0.072074	0.407291	0.0972594	0.833172	0.121556	0.920882	0.160908	0.613393	3.27826e-05	0.822429	1	0.235938	0.0473019	0.945063	110	57	42	58	49	50	27	72	23	31	7	18	51	24
ENSG00000136699	130930250:130930359	SMPD4	0.177509	0.390196	-2.41146	-0.0274985	-0.439357	0.0362898	-0.36615	0.022246	-0.38228	-0.292657	-3.41245	-0.588866	0.0426512	-0.372591	0.0150711	0.250483	0.995409	0.480344	0.975101	1	0.220781	0.99498	0.58258	0.71203	0.802838	0.555346	0.753631	0.251263	110	57	41	57	49	46	27	72	23	31	7	19	51	24
ENSG00000137100	34613868:34614038	DCTN3	0.119995	-0.21112	-0.285033	0.0831881	-0.466927	-0.39806	-1.06048	-0.0420078	-0.691207	-0.497712	-1.70023	-0.793239	-0.250643	-0.385751	0.0718203	0.577196	0.156077	0.929809	0.0105944	0.0461966	0.0101182	0.998124	0.00757933	0.252025	0.34375	0.0693207	0.349764	0.288966	110	57	42	58	49	50	27	72	23	31	7	19	51	24
ENSG00000137522	71705898:71706495	RNF121	0.269128	-0.0689491	0.24017	-0.746691	-0.00549086	-0.226787	-1.52512	-0.118543	-0.2969	-0.683946	-0.703241	-0.427447	-0.385265	-1.56183	0.0366628	0.957354	0.792019	0.00930219	0.905322	0.549259	0.0314507	0.59652	0.487264	0.92677	0.802838	0.83701	0.272454	0.380906	110	57	42	58	49	50	27	72	23	31	7	19	51	24
ENSG00000137522	71706597:71707240	RNF121	-0.0841304	-0.0172644	0.113919	0.0895072	0.227161	-0.0166297	-0.257747	-0.0111871	-0.217987	0.0942206	-0.150654	-0.0337437	-0.121075	-0.413565	0.0109173	0.95122	0.25448	0.241161	0.0482407	0.570743	0.168585	0.427754	0.0399332	0.121984	0.802838	0.639811	0.20429	0.323328	110	57	42	58	49	50	27	72	23	31	7	19	51	24
ENSG00000138768	76720885:76721503	USO1	0.876962	0.320009	-2.45631	-1.25928	0.710612	-1.30292	2.34363	-0.292614	-6.74873	-2.42501	1.47461	-2.21695	0.00706589	0.491318	2.48137e-06	0.0170115	0.933459	0.693713	0.0451233	0.549259	0.758176	0.0970438	0.000513281	0.561796	0.759448	0.0693207	0.637813	0.505768	110	57	41	57	49	48	27	72	23	31	7	18	51	24
ENSG00000139636	49494429:49495032	LMBR1L	6.69269	5.11987	1.29949	4.42846	5.63782	2.02443	-1.25744	0.75496	1.54385	0.57681	7.57963	4.14871	0.935883	-5.47773	2.01331e-09	0.00572411	0.792019	0.000761069	0.00164124	0.258239	0.577301	0.534147	0.456811	0.92677	0.396635	0.262659	0.637813	0.0307559	110	57	42	58	49	50	27	72	23	31	7	19	51	24
ENSG00000139718	122261655:122263105	SETD1B	0.582147	-0.754757	0.992941	0.884156	0.390182	-4.6911	-0.59477	-1.13124	-2.42701	-6.26741	-15.093	-1.52332	-1.58958	-5.47621	0.592879	0.710905	0.683235	0.574576	0.493388	0.570743	0.411896	0.207224	0.0527638	0.169439	0.429688	0.590495	0.1085	0.288966	110	57	42	58	49	50	27	72	23	31	7	19	51	24
ENSG00000140992	2611909:2615553	PDPK1	-0.160101	-2.45905	-4.22085	-4.21018	-5.35489	-0.245123	1.97722	-4.19407	-0.609398	-6.10502	-18.7837	-2.74043	-0.780636	5.57486	0.676801	0.10988	0.165197	0.137112	0.0376185	0.190969	0.948315	0.000226079	0.763199	0.10498	0.537109	0.399055	0.60251	0.00945711	110	57	42	58	49	48	27	72	23	31	7	19	51	24
ENSG00000141452	21104138:21104392	C18orf8	1.73961	2.87775	-0.487233	-1.2122	2.80061	-2.28461	-0.49542	-2.5698	-9.64609	-4.4027	-2.85512	-0.39352	-0.0965839	-0.395173	2.70357e-05	0.000202896	0.571783	0.296074	0.00177961	0.000132026	0.605757	1.60643e-07	2.6226e-05	0.0297617	1	0.988946	0.994812	0.780756	110	57	42	58	49	50	27	72	23	31	7	19	51	24
ENSG00000143258	161134402:161134624	USP21	1.57135	-1.06433	-2.95146	0.898922	-6.46479	-2.00522	-6.63271	-0.592968	-6.56298	0.200005	-0.897382	-3.66779	-0.511434	-6.26608	0.0199372	0.58565	0.116336	0.170348	0.000119146	0.410742	0.00733919	0.398256	0.0125337	0.92677	0.802838	0.366049	0.753631	0.0307559	110	57	42	58	49	50	27	72	23	31	7	19	51	24
ENSG00000143390	151316754:151316892	RFX5	0.210875	-0.0873626	-0.939859	0.0224798	0.0473504	0.124034	-0.501888	-0.15759	-0.12933	-0.797861	0.359201	-0.548213	-0.0310706	-0.338287	0.145607	0.605537	0.616407	0.733154	0.908659	0.570743	0.106841	0.398256	0.540414	0.74039	0.950798	0.399055	0.736684	0.373142	110	57	41	58	49	50	27	72	23	31	7	19	51	24
ENSG00000143499	214504413:214505360	SMYD2	1.1633	0.151579	0.0428269	0.68428	-0.497886	-0.117302	-0.993339	-0.189951	-0.772516	-0.255304	0.788104	-0.571955	-0.181254	-0.444742	3.06123e-06	0.639756	0.933459	0.00520693	0.181967	1	0.266636	0.016295	0.00110878	1	0.802838	0.235938	0.707784	0.611169	110	57	42	58	49	50	27	72	23	31	7	19	51	24
ENSG00000144134	114390521:114391729	RABL2A	-1.31765	-4.72327	0.993295	-1.30979	-4.05331	-4.64156	-4.74507	-0.83178	-3.27514	-2.94711	-6.79088	-5.51813	-2.40141	-3.9046	0.288962	0.00134628	0.555999	0.281648	4.90029e-05	0.113931	0.024409	0.0718651	0.0115085	0.489771	0.429688	0.0693207	0.0402383	0.128178	110	57	42	58	49	50	27	72	23	31	7	19	51	24
ENSG00000144224	136511137:136511728	UBXN4	0.916096	0.557327	-0.238754	-2.26774	0.696416	-1.83062	-1.91799	-0.621035	-4.4321	-1.04871	-13.4389	3.68356	-0.295854	-1.05204	0.0013531	0.0870723	0.871826	0.767457	0.129788	0.913649	0.351428	0.044934	0.00110878	1	0.802838	0.555346	0.60251	0.33843	110	57	42	57	49	49	27	72	23	31	7	19	51	24
ENSG00000144848	112251627:112253115	ATG3	-0.659163	-0.0105199	-0.0177204	0.983689	-0.168849	0.0316114	-1.05233	2.0834	-0.993877	0.56345	-0.0362734	-1.09257	-0.288011	-0.175915	0.00559545	0.987335	0.920507	1.4794e-06	0.974846	0.570743	0.0361462	4.97203e-10	0.58258	0.239468	1	0.129108	0.429352	0.945063	110	57	42	58	49	50	27	72	23	31	7	19	51	24
ENSG00000146433	159049522:159050761	TMEM181	0.157906	1.30147	0.0604002	-1.26209	2.16131	0.57555	-1.41393	-0.649649	-0.784275	-3.04934	1.69053	-0.658871	0.0762804	-1.04834	0.0199372	0.00110459	0.616407	0.716567	6.82277e-06	0.981933	0.143741	0.000235405	0.0140434	1	0.445602	0.519641	0.753631	0.177501	110	57	40	57	49	44	27	72	23	31	6	19	51	24
ENSG00000147127	69504179:69504437	RAB41	0.786317	0.833618	-1.61351	0.6708	0.920508	3.00675	-1.32159	0.189494	-0.897032	0	0	0	0	1.00938	0.232086	0.588478	1	0.552601	1	0.335952	1	1	1	NA	NA	NA	NA	1	110	57	41	58	49	44	25	72	23	31	7	19	51	24
ENSG00000149262	77632519:77633401	INTS4	0.00499518	0.0485275	-2.5732	1.08284	0.0922235	-0.00131872	1.08512	-0.0616446	0.00388065	-0.206048	0.102094	0.32608	-0.277878	0.104107	0.179526	0.94826	0.616407	0.850332	0.91821	0.707022	0.458437	0.182194	0.960617	0.835286	0.87936	1	0.456872	1	110	57	41	57	49	46	27	72	23	31	7	19	51	24
ENSG00000149499	62376604:62376825	EML3	3.73551	0.175311	0.89214	0.725937	-0.0148178	1.11497	0.0512832	-0.474693	-0.177847	-0.75957	0.00783958	-3.78391	0.659675	-2.73873	2.08474e-06	0.807102	0.182648	0.299625	0.845284	0.362382	0.948315	0.309981	0.912603	0.92677	0.802838	0.129108	0.475305	0.299638	110	57	42	58	49	49	26	72	23	31	7	19	51	24
ENSG00000151062	1904547:1904833	CACNA2D4	-2.23733	1.38426	-1.9657	0.540596	1.08818	0.613352	-3.86496	0.460899	-7.03153	4.37949	3.24169	4.05094	-7.71946	0.133792	0.387299	0.987335	0.34057	0.53589	0.493388	1	0.143741	1	0.40009	0.483746	0.802838	0.546063	0.0796639	0.637149	109	54	38	58	48	40	26	70	23	30	5	16	41	23
ENSG00000153207	247050659:247051478	AHCTF1	0.185478	-0.245924	3.69509	-1.58498	-0.551716	-0.793041	-1.32506	-1.40132	-2.76676	-3.89833	-1.74943	-1.93093	-0.897655	3.18977	0.000399529	0.761232	0.1256	0.714485	0.225329	1	0.0125264	0.167101	0.427172	0.789885	0.537109	0.051473	0.637813	0.526892	110	57	42	56	49	46	27	72	23	30	6	18	50	24
ENSG00000156599	57457675:57457806	ZDHHC5	-0.0523442	0.351157	2.50633	-0.157752	0.224016	0.230537	-0.549631	-0.0980665	-0.568468	0.149298	-3.7577	0.556022	0.0673718	-0.240304	0.746769	0.163976	0.571783	0.574576	0.36212	0.528203	0.0314507	0.513766	0.00757933	0.756675	0.802838	0.345992	0.653071	0.23192	110	57	42	57	49	47	27	72	23	31	7	19	51	24
ENSG00000157445	55107584:55107803	CACNA2D3	5.61946	19.4063	3.55154	-7.6398	2.6564	10.9161	2.39709	3.86874	-14.6725	4.56907	-10.1033	-2.2651	-0.13779	0.755963	0.00645776	0.00337762	0.629178	0.151054	0.184477	0.920882	0.61749	0.00105047	0.419952	0.71203	1	0.982851	0.59445	1	97	47	40	51	47	19	22	69	13	28	6	16	48	13
ENSG00000157764	140453193:140453986	BRAF	0.211705	2.09203	-0.158954	0.0973307	0.888177	-0.202938	-0.632698	-0.204471	-0.203838	-0.0977	2.33201	1.03693	-1.87002	-0.820858	0.080846	0.588478	0.920507	0.552601	0.0359304	0.870738	0.266636	0.613393	0.58258	0.561796	0.802838	0.235938	0.994812	0.813168	109	57	42	57	49	45	26	72	23	30	7	19	51	23
ENSG00000159147	34953806:34954256	DONSON	0.98057	2.6233	0.865852	0.793495	0.9232	-0.381082	2.0687	0.0754462	-1.13169	0.308892	-0.301837	0.0567587	-0.0473711	0.632765	2.39601e-06	0.000394101	0.266886	0.0203731	0.0448733	0.3927	0.53624	0.955914	0.0942741	0.71203	0.802838	0.982851	0.911557	0.557167	110	57	42	57	49	50	27	72	23	31	7	19	51	24
ENSG00000162645	89583456:89585861	GBP2	0.0207123	0.167327	0.0092164	0.594967	0.121062	0.132711	-0.0657063	0.0539855	-0.00636766	0.0609364	-0.113645	-0.108937	-0.0289401	0.0199027	0.00100511	5.7666e-06	0.40827	1.76372e-05	6.82277e-06	0.0363085	0.243897	0.00526776	1	0.0531775	0.633224	0.143709	0.113328	0.965148	110	57	42	58	49	50	27	72	23	31	7	19	51	24
ENSG00000163463	155145104:155145213	KRTCAP2	-0.198351	0.0332775	-0.274431	0.106548	-0.613764	-0.120677	-0.487352	0.0722367	-0.410032	0.001918	-0.651417	-0.267296	-0.0594437	-0.326493	0.00667009	0.807102	0.0348372	0.0680628	5.98474e-07	0.0461966	0.0249713	0.0689089	0.0740669	1	0.286458	0.290033	0.800787	0.161166	110	57	42	58	49	50	27	72	23	31	7	19	51	24
ENSG00000163608	112731658:112732118	C3orf17	0.576532	1.75387	0.0245269	0.555735	1.50209	3.16345	-3.60917	-0.540308	-3.12283	-0.147079	0.178755	-0.628273	-0.202301	0.564333	0.00100511	0.00965085	0.757384	0.248809	0.0071094	0.258239	0.143741	0.014837	0.0017254	0.92677	0.95683	0.546063	0.637813	0.854983	110	57	41	57	49	49	27	72	23	31	6	18	51	24
ENSG00000163913	129231255:129233231	IFT122	1.4065	-1.47923	0.268508	1.96845	0.0220233	-3.81781	-0.689318	-0.941464	-4.0501	0.0061402	0.350627	-3.13752	0.0242037	-1.0885	0.000181965	0.812204	0.838874	0.00046298	0.91821	0.0231934	0.664651	0.0204499	0.000884533	1	0.87936	0.124743	0.716387	0.924278	110	57	42	58	49	50	27	72	23	31	7	19	51	24
ENSG00000164068	49738142:49738923	RNF123	-0.200588	-0.299041	0.11438	-1.81409	-0.503992	0.372437	-0.783113	-0.0744011	-1.019	-0.230645	-14.5571	-0.727028	-0.055594	-1.07397	0.360481	0.371887	0.736637	0.913396	0.00414144	0.408395	0.0249713	0.955536	0.00458323	0.494752	0.360317	0.089505	0.992144	0.126923	110	57	41	58	49	48	26	72	23	31	7	18	50	24
ENSG00000164941	95888513:95888673	INTS8	-0.173538	0.0597408	-0.146081	0.049391	-0.0792323	-0.0230554	-0.190429	-0.00730407	0.136113	0.124331	0.0264718	0.0888007	0.0113104	-0.0960689	0.0163953	0.710905	0.62753	0.719855	0.634867	0.570743	0.159329	0.48112	0.308799	0.722891	1	0.83701	0.991936	0.764508	110	57	42	58	49	50	27	72	23	31	7	19	51	24
ENSG00000166762	43939316:43939491	CATSPER2	-11.0515	-4.84759	-12.2111	5.30707	-3.51354	-5.34702	0.698503	5.51329	-19.1924	-9.27561	-17.4063	-5.33749	0.313828	11.2674	0.00226039	0.639756	0.182648	0.21554	0.369348	0.68372	0.873046	0.398256	0.0182365	0.344982	0.759448	0.504832	0.980343	0.177501	108	54	42	58	49	41	26	72	23	31	7	19	51	24
ENSG00000167302	79210871:79211186	ENTHD2	2.43422	-0.588431	-2.32232	5.01534	-2.41428	-3.23215	-3.78535	1.82634	-8.44556	2.80189	0.0806226	-0.41831	0.951342	-6.9765	0.0787464	0.761232	0.933459	0.000202599	0.115495	0.116568	0.051114	0.187559	0.00227254	0.489771	0.950798	0.537165	0.618927	0.112559	110	57	42	57	49	48	27	72	23	31	7	19	51	24
ENSG00000167632	140898213:140922390	TRAPPC9	-0.699199	-0.286871	-0.0691818	0.0236088	-0.0657741	-0.00783807	3.59235	-1.57513	0.00239954	0.00263	-0.0292532	-0.190512	-0.00597489	-0.452799	0.487804	0.000218345	0.182648	0.545223	0.00448949	0.878721	0.0510933	4.97203e-10	0.0708628	0.800621	0.445602	0.428017	0.943177	0.0378959	110	57	42	58	49	50	27	72	23	31	7	19	51	24
ENSG00000167986	61068404:61069728	DDB1	0.0276866	0.0147	-0.0406432	0.0394135	0.0475841	-0.0240193	-0.0885517	-0.134877	-0.0713061	-0.016814	0.101087	0.0512508	-0.00219821	-0.0492136	0.000151023	0.710905	0.215239	0.0918105	0.115495	1	0.133094	7.38341e-09	0.0128997	0.71203	0.34375	0.665388	0.793696	0.587794	110	57	42	58	49	50	27	72	23	31	7	19	51	24
ENSG00000168890	85826440:85826647	TMEM150A	1.1277	-0.119723	0.0933608	0.594324	0.125837	-0.909534	-1.29655	-0.138458	-1.75966	0.143714	-0.222649	1.10033	-0.44607	-1.75784	1.88697e-05	0.58565	0.920507	0.186779	0.768676	0.0461966	0.143741	0.960997	0.0211358	1	0.802838	0.639811	0.349764	0.138458	110	57	42	58	49	50	27	72	23	31	7	19	51	24
ENSG00000171307	99212680:99213286	ZDHHC16	1.6994	0.516909	0.207051	-1.6695	-0.310566	-0.635407	0.0452765	-0.233435	-1.06975	0.549408	0.69301	-0.625798	0.114383	-0.586332	5.98612e-08	0.544369	0.62753	0.978011	0.949848	0.036813	0.582383	0.577535	0.00473178	0.680972	0.87936	0.457549	0.637813	0.572362	110	57	42	58	49	50	27	72	23	31	7	19	51	24
ENSG00000171703	62701174:62701612	TCEA2	0.830709	-0.305128	-0.435633	0.128778	-1.28202	-1.24056	-0.817551	-0.534982	-2.9764	-0.672605	-0.243133	-2.32054	-0.512359	-2.1788	2.72238e-05	0.577196	0.736637	0.529618	0.0071094	0.00265279	0.458437	0.00764079	0.00104904	0.74039	0.802838	0.0257645	0.305109	0.223564	110	57	42	58	49	50	27	72	23	31	7	19	51	24
ENSG00000171962	17909567:17910337	LRRC48	11.4663	-19.7361	-5.4236	0.610947	-26.8245	-16.3164	-2.11361	3.23057	-60.9356	-2.25103	-22.0369	-0.278161	-2.37677	13.8557	2.73358e-06	0.00110924	0.66202	0.733154	2.41714e-06	0.206829	0.669412	0.019934	2.6226e-05	1	0.396635	0.982851	0.693483	0.262317	110	57	42	58	49	49	27	72	23	31	7	19	51	24
ENSG00000172244	43487213:43488010	C5orf34	3.7558	6.93909	-8.86553	1.21729	13.9922	22.5517	22.9884	12.8279	-5.51476	10.979	7.35049	5.90173	-6.32463	2.22988	0.628332	0.761232	0.374787	0.270208	0.148126	0.408395	0.160908	0.101016	0.305793	0.71203	1	0.781	0.1085	0.945063	108	52	36	58	49	20	22	72	23	29	7	19	50	23
ENSG00000174032	45970150:45971392	SLC25A30	1.49802	-0.290677	5.06758	-3.67231	-0.75946	0.692703	-1.57051	-0.543271	-1.48049	-4.2453	-0.124737	-1.689	-0.783077	0.135527	0.0224782	0.807102	0.374787	0.361337	0.330779	0.528203	0.143741	0.00528816	0.00629606	0.0531775	0.950798	0.449335	0.0418059	1	110	57	42	57	49	49	27	72	23	31	7	18	51	24
ENSG00000174444	66795088:66795395	RPL4	-0.0598753	0.0252222	-0.0152007	0.0140629	-0.0213925	0.0121373	-0.114845	-0.0107791	-0.0339702	-0.00491065	-0.00360781	-0.033345	-0.00549303	-0.0647423	0.149286	0.53336	0.555999	0.00671138	0.129788	0.667674	0.000180304	0.0144114	0.0503082	1	0.87936	0.143709	0.700002	0.0307559	110	57	42	58	49	50	27	72	23	31	7	19	51	24
ENSG00000175550	65687323:65687418	DRAP1	0.317804	0.172252	0.147988	0.288404	0.190542	0.052803	-0.192608	-0.191526	-0.188692	-0.0642106	-0.24231	0.694999	0.0256617	-0.218848	0.000651427	0.150657	0.312549	0.00046298	0.053065	0.570743	0.153147	0.000226079	0.0527638	1	0.802838	0.0654952	0.60251	0.261514	110	57	42	58	49	50	27	72	23	31	7	19	51	24
ENSG00000177042	698888:700141	TMEM80	-4.19638	-6.52039	-1.02345	-0.570325	-7.80994	-1.63391	-5.86149	-3.34427	-4.54659	-6.01088	-9.0922	-5.25651	-1.55007	-3.86287	1.66299e-10	4.06369e-08	0.618817	0.293909	1.19975e-10	0.0530309	0.00232155	7.3481e-08	0.00182958	0.0144244	0.286458	0.0257645	5.1682e-05	0.0679918	110	57	42	58	49	50	27	72	23	31	7	19	51	24
ENSG00000179029	8077934:8079074	TMEM107	-1.72863	-2.36112	-0.12728	2.06984	-3.46239	1.2017	-2.23218	3.62563	-7.99312	0.409509	-1.81222	-0.874933	-1.459	-2.58741	0.0535312	0.000679527	0.933459	2.0987e-05	2.43117e-07	0.408395	0.158346	1.23373e-07	0.000603199	0.92677	0.633224	0.546063	0.0402383	0.128178	110	57	42	58	49	49	27	72	23	31	7	19	51	24
ENSG00000180891	55944776:55945510	CUEDC1	0.449863	-0.523222	-0.655246	-0.352887	-1.95929	1.20861	-3.70634	-2.01242	-3.37695	-2.70891	-0.385223	-5.36021	-0.356864	-4.65615	0.386189	0.686755	0.62753	0.733154	0.12558	0.3927	0.0125264	3.22784e-05	0.000901772	0.0650469	0.950798	0.0257645	0.475305	0.0703761	110	57	42	58	49	50	27	72	23	31	7	19	51	24
ENSG00000181588	1555388:1555575	MEX3D	5.11759	1.95862	1.6951	5.29887	0.355699	6.28289	5.19893	3.80547	-11.2555	4.4804	8.48462	11.7519	3.21549	0.862741	0.00879265	0.643389	0.62199	0.0353889	0.667686	0.155147	0.0870146	0.0673491	0.00520927	0.489771	0.802838	0.0257645	0.148967	0.764508	110	57	42	58	49	50	27	71	23	31	7	19	51	24
ENSG00000182004	203830841:203831323	SNRPE	0.0663632	-0.0321335	-0.102532	0.290619	-0.211788	-0.00442687	-0.884477	0.237342	-0.681829	0.107779	-0.786826	-0.425619	-0.205209	-0.190112	0.144049	0.577196	0.312549	0.0104408	0.268156	0.920882	0.0126955	0.00159695	0.0115085	0.74039	0.286458	0.734749	0.148967	0.512599	110	57	42	58	49	50	27	72	23	31	7	19	51	24
ENSG00000183763	49866658:49866890	TRAIP	-2.77073	2.81798	-3.03532	-0.414108	0.659454	12.9822	-0.0312203	1.68604	0.393731	5.21426	-2.00845	3.31401	-3.45998	-3.31704	0.000971043	0.588478	0.521825	0.936686	0.845284	0.549259	0.176704	0.90263	0.33016	0.219436	0.802838	0.519641	0.618927	0.222232	109	51	42	58	49	41	25	71	22	31	7	19	51	24
ENSG00000184162	19312850:19313139	NR2C2AP	-0.276999	0.307937	-1.95451	1.31848	-1.9225	1.2467	-2.80928	0.802999	-1.64375	1.34269	-1.80761	-2.54461	-0.730792	-1.88311	0.676801	0.617439	0.0388468	0.000202599	0.0160675	0.190969	0.0930776	0.00405356	0.160204	0.145014	0.759448	0.136827	0.213323	0.0378959	110	57	42	58	49	50	27	72	23	31	7	19	51	24
ENSG00000184205	53112487:53113726	TSPYL2	3.72889	2.13614	0.258643	3.6656	2.87256	-2.28589	1.08495	0.413635	-4.13345	1.35231	0.969055	4.86496	-0.294659	1.52211	9.72962e-14	0.0280187	0.270866	0.00127781	0.000145827	0.570743	0.491231	0.393405	0.0348605	0.239012	0.802838	0.920872	0.349764	1	110	57	41	58	49	49	27	72	23	31	7	19	51	24
ENSG00000184343	153047663:153048226	SRPK3	5.87717	30.4726	-12.9001	-9.49986	0.424736	4.54678	-29.2209	-21.3493	-5.19196	-34.1338	-56.516	-27.2326	-8.52686	-7.49972	0.244444	0.0064757	0.182648	0.437377	0.974846	0.654853	0.0356756	0.0227204	0.752079	0.0531775	0.429688	0.134942	0.0567447	0.764508	100	49	33	49	46	22	25	49	23	27	6	18	51	24
ENSG00000185386	50704734:50704968	MAPK11	0.919291	-2.46096	0.243326	-0.597483	-2.07603	1.81591	1.61418	-0.233631	-2.13955	-1.00654	0.919732	-1.2034	-0.582366	6.55607	0.00145161	0.0627921	0.792019	0.913396	0.049855	0.960409	0.957829	0.369633	0.277841	0.8771	0.759448	0.752156	0.980343	0.406849	110	57	42	57	49	49	26	72	23	31	7	19	51	24
ENSG00000185946	104093695:104094342	RNPC3	-0.554793	-1.0427	0.340602	0.847131	-0.911696	2.08619	-1.7051	0.779741	-3.83455	-0.18013	-0.511982	-1.90793	-0.313482	-2.22012	0.227252	0.130831	0.590692	0.00129535	0.0374752	0.90803	0.411896	0.0272974	2.6226e-05	0.772152	0.802838	0.129108	0.637813	0.505768	110	57	42	58	49	50	27	72	23	31	7	19	50	24
ENSG00000186141	145597574:145598243	POLR3C	0.357977	0.528066	0.0364586	-0.0955686	0.125693	-1.56473	-0.542674	-0.445165	-0.357825	-0.58437	-0.198794	-0.381259	-0.192087	-0.807868	0.000703925	0.0630759	0.920507	0.733154	0.428404	0.549259	0.458437	0.019934	0.0373798	0.334127	0.802838	0.30797	0.637813	0.126923	110	57	42	58	49	50	27	72	23	31	7	19	51	24
ENSG00000188130	50694123:50694238	MAPK12	0.252737	0.213695	0.24979	2.27597	-0.878928	1.52503	-4.14658	-0.446334	-6.25539	-0.87012	-1.42487	-1.54834	0.16656	-1.70247	0.512114	0.956192	0.433728	0.0552825	0.0269691	0.667674	0.491231	0.207109	0.165826	0.189572	0.802838	0.428017	0.991936	0.0378959	110	57	42	57	49	47	26	71	23	31	7	19	51	24
ENSG00000196459	13734208:13734652	TRAPPC2	2.72268	3.21104	0.200452	0.718546	1.40437	-1.3964	-0.908979	-0.567491	-0.650144	-0.118797	2.4442	-1.76092	0.596405	-0.070081	1.44196e-07	0.00572411	0.878041	0.574576	0.148126	0.113931	0.629263	0.523926	0.375523	1	0.445602	0.555346	0.461813	0.861369	110	57	42	58	49	50	27	72	23	31	7	19	51	24
ENSG00000197818	48479604:48481275	SLC9A8	-1.66048	1.04611	-0.0343149	0.490195	-2.30253	-5.09158	-2.71614	-1.15397	-6.65108	-5.96899	-15.6049	-4.61493	-1.76705	-2.4821	0.0838465	0.686755	0.0937724	0.604621	0.349161	0.528203	0.103192	0.014837	0.0128997	0.227851	0.445602	0.235938	0.700002	0.35036	110	57	42	58	49	49	27	72	23	31	7	19	51	24
ENSG00000197858	145139778:145139945	GPAA1	0.377689	-1.13196	-1.6959	-0.546896	-2.97237	0.292848	-1.0971	-0.768803	-2.60256	-0.650316	-0.306525	-4.28895	-0.16023	-3.93542	0.00374961	0.0074755	0.000711445	0.00579412	1.28479e-07	0.335952	0.0263128	0.000226079	0.00100408	0.546099	1	0.0559489	0.677368	0.00243247	110	57	42	58	49	50	27	72	23	31	7	19	51	24
ENSG00000198258	9939550:9940640	UBL5	0.183176	0.0982701	0.0060462	0.0393879	0.0455973	-0.0155429	-0.0492439	-0.0421085	-0.0348107	-0.0046122	0.0255037	0.00144752	-0.0272192	-0.0602754	9.72962e-14	0.00698347	0.62199	0.0457181	0.270329	0.190969	0.160908	0.0787548	0.248029	1	0.802838	0.83701	0.185076	0.406849	110	57	42	58	49	50	27	72	23	31	7	19	51	24
ENSG00000198832	31501272:31501643	SELM	0.938426	0.456545	0.12327	0.173367	0.302502	0.153082	0.0444479	-0.356389	0.010019	0.0571571	0.417537	0.242188	0.025291	-0.0671325	9.72962e-14	4.87303e-05	0.433728	0.00725898	0.00951454	0.414493	0.565931	0.398256	0.763199	0.653798	0.286458	0.449335	0.994812	1	110	57	42	58	49	50	27	72	23	31	7	19	51	24
ENSG00000203697	223718661:223722680	CAPN8	-5.93858	-1.85882	-23.4333	21.1806	-25.9549	5.53247	1.09199	-23.8384	-46.7695	-27.1336	-18.0308	-12.0959	-2.68761	-11.9384	0.072074	0.962935	0.272737	0.0353889	0.0012936	1	0.998234	0.0446048	0.00104881	0.126693	0.87936	0.235938	0.847744	0.0378959	107	57	28	52	48	36	26	49	22	27	7	14	48	24
ENSG00000204852	111079432:111080053	TCTN1	1.58446	0.0806892	-0.20234	0.058508	-1.38133	0.103737	1.06617	-0.501413	-1.73387	0.731574	5.15294	-1.16254	0.223706	-2.51233	0.00382722	0.874505	0.995409	0.97121	0.157823	0.562918	0.53624	0.0702021	0.0182365	0.522252	0.429688	0.519641	0.637813	0.362552	110	57	40	58	49	50	27	72	23	31	7	19	51	24
ENSG00000205250	67227073:67227374	E2F4	0.428081	0.22936	0.0115674	0.507304	0.231973	0.0398391	-0.40649	-0.0251137	-0.540246	0.182479	-0.224685	-0.337889	-0.181681	-0.836315	0.00119096	0.58565	0.933459	0.0170349	0.269225	0.960409	0.25149	0.95847	0.0903136	0.561796	0.633224	0.386817	0.352069	0.261514	110	57	42	58	49	50	27	72	23	31	7	19	51	24
ENSG00000214087	79650624:79650722	ARL16	0.82062	-0.194062	-0.0194454	-0.494776	-0.313178	0.705294	-0.00656457	-0.756951	-0.100871	0.169466	2.56746	0.360069	0.215141	-0.473385	0.0428646	0.629417	0.933459	0.0853995	0.601095	0.249462	0.935885	0.901106	0.976047	0.71203	0.286458	0.691226	0.800787	0.564692	110	57	42	58	49	50	27	72	23	31	7	19	51	24
ENSG00000214160	183960745:183961341	ALG3	0.45189	0.614092	0.040657	0.0956764	0.266534	0.00224622	-0.0245016	-0.237858	-0.137985	-0.154255	0.9102	0.0318505	-0.0188853	-1.11335	2.29207e-09	0.0167272	0.66202	0.370268	0.211536	0.798797	0.948315	0.00162639	0.142295	0.92677	0.286458	0.78662	0.911557	0.161166	110	57	42	58	49	50	27	72	23	31	7	19	51	24
ENSG00000215305	2843580:2843710	VPS16	0.0286009	-0.202727	-0.554888	0.39848	-0.576747	0.838193	-0.824732	-0.641577	-0.772615	-1.1183	0.562175	-1.6949	-0.131273	-1.18499	0.459702	0.761232	0.299718	0.913396	0.634867	0.176772	0.660021	0.0695444	0.277841	0.71203	0.950798	0.136827	0.700002	0.33843	110	57	42	58	49	50	27	72	23	31	7	19	51	24
ENSG00000221838	99699395:99699502	AP4M1	0.437242	0.0529022	-0.36141	0.904969	0.162565	0.299665	1.26465	-0.00386248	-1.80489	0.333583	1.36174	4.75371	-0.337919	-0.598715	0.179591	0.963646	0.453623	0.0393799	0.966302	0.51967	0.411896	0.799469	0.0348605	0.71203	0.802838	0.980291	0.352069	0.288917	110	57	42	58	49	46	27	72	23	31	7	19	50	24
ENSG00000226742	77726678:77728088	HSBP1L1	2.77925	1.5181	3.10312	5.60111	-2.92083	-1.48809	-2.57005	8.6365	-0.846293	5.98409	7.62575	1.26256	-2.11758	-2.90665	0.0103987	0.515815	0.204585	0.000399298	0.330779	0.781617	0.53624	7.3481e-08	0.779916	0.121984	0.429688	0.639811	0.349764	0.526892	110	57	42	58	49	50	27	72	23	31	7	19	51	24
ENSG00000262621	3533597:3534698	LA16c-306E5.2	0.0201742	-0.0866111	-0.0507237	0.287706	-0.173973	-0.0977943	-2.70805	0.397101	-2.22204	-0.590874	-0.879639	-0.176834	-0.595132	-0.581254	0.405937	0.807102	0.933459	0.329935	0.456379	0.920882	0.0101182	0.0227204	0.000901772	0.71203	0.445602	0.982851	0.00389469	0.564692	110	57	42	58	49	50	27	72	23	31	7	19	51	24
