# Supplementary material for: Distinct Minor Splicing Patterns across Cancers
Source: Genes (Basel). 2022 Feb 21;13(2):387. doi: 10.3390/genes13020387 (PMC8871696; doi:10.3390/genes13020387)
Supplement: Supplementary file 1 [file genes-13-00387-s001.zip › genes-1551931-Supplementary Table S2.xlsx]

## Sheet: Sheet1
SupplementaRY Table S2. Functional Enrichment of Differentially Expressed MIGs Across TCGA Cohorts
Signiciantly Enriched Terms Listed (FDR<0.05)
	Downregulated MIGs				Upregulated MIGs
Cohort	Biological Process	Molecular Function	Cellular Component	Reactome	Biological Process	Molecular Function	Cellular Component	Reactome
BRCA	none	none	none	none	none	none	none	none
THCA	none	none	none	none	none	none	none	none
LUAD	none	none	cell periphery (GO:0071944)	none	nucleic acid metabolic process (GO:0090304); cellular nitrogen compound metabolic process (GO:0034641); cellular aromatic compound metabolic process (GO:0006725); heterocycle metabolic process (GO:0046483); nucleobase-containing compound metabolic process (GO:0006139); organic cyclic compound metabolic process (GO:1901360); nitrogen compound metabolic process (GO:0006807); macromolecule metabolic…	none	nuclear protein-containing complex (GO:0140513); nucleoplasm (GO:0005654); nuclear lumen (GO:0031981); intracellular organelle lumen (GO:0070013); membrane-enclosed lumen (GO:0031974); organelle lumen (GO:0043233)	none
UCEC	none	none	none	none	none	none	none	none
HNSC	none	none	none	none	none	none	none	none
BLCA	none	none	none	none	none	none	none	none
KIRP	none	none	none	none	none	none	none	none
LUSC	none	none	plasma membrane (GO:0005886); cell periphery (GO:0071944)	none	ribonucleoprotein complex biogenesis (GO:0022613); cellular nitrogen compound biosynthetic process (GO:0044271); macromolecule biosynthetic process (GO:0009059); cellular macromolecule biosynthetic process (GO:0034645); RNA metabolic process (GO:0016070); nucleic acid metabolic process (GO:0090304); cellular aromatic compound metabolic process (GO:0006725); heterocycle metabolic process (GO:00464…	nucleic acid binding (GO:0003676)	transferase complex (GO:1990234); nuclear protein-containing complex (GO:0140513); catalytic complex (GO:1902494); chromosome (GO:0005694); nucleoplasm (GO:0005654); nuclear lumen (GO:0031981); intracellular organelle lumen (GO:0070013); membrane-enclosed lumen (GO:0031974); organelle lumen (GO:0043233); nucleus (GO:0005634); intracellular membrane-bounded organelle (GO:0043231);	none
PRAD	none	none	none	none	none	none	none	none
LIHC	none	none	none	none	none	none	none	none
COAD	none	none	none	none	none	nucleic acid binding (GO:0003676)	nuclear protein-containing complex (GO:0140513); nucleoplasm (GO:0005654); nuclear lumen (GO:0031981); intracellular organelle lumen (GO:0070013); membrane-enclosed lumen (GO:0031974); organelle lumen (GO:0043233);	none
KIRC	none	none	none	none	none	none	none	none
STAD	none	none	none	none	DNA metabolic process (GO:0006259); nucleic acid metabolic process (GO:0090304); RNA metabolic process (GO:0016070); cellular aromatic compound metabolic process (GO:0006725); heterocycle metabolic process (GO:0046483); nucleobase-containing compound metabolic process (GO:0006139); organic cyclic compound metabolic process (GO:1901360); cellular nitrogen compound metabolic process (GO:0034641)	none	chromosome (GO:0005694); nuclear protein-containing complex (GO:0140513); nucleoplasm (GO:0005654); nuclear lumen (GO:0031981); intracellular organelle lumen (GO:0070013); membrane-enclosed lumen (GO:0031974); organelle lumen (GO:0043233); nucleus (GO:0005634)	DNA Replication Pre-Initiation (R-HSA-69002); S Phase (R-HSA-69242); DNA Replication (R-HSA-69306); G1/S Transition (R-HSA-69206); Mitotic G1 phase and G1/S transition (R-HSA-453279); Processing of Capped Intron-Containing Pre-mRNA (R-HSA-72203); Cell Cycle, Mitotic (R-HSA-69278); Cell Cycle (R-HSA-1640170); Metabolism of RNA (R-HSA-8953854); Gene expression (Transcription) (R-HSA-74160)
KICH	none	none	cation channel complex (GO:0034703); plasma membrane protein complex (GO:0098797); cilium (GO:0005929); plasma membrane bounded cell projection (GO:0120025); cell projection (GO:0042995)	none	none	none	none	none
