# Supplementary material for: Distinct Minor Splicing Patterns across Cancers
Source: Genes (Basel). 2022 Feb 21;13(2):387. doi: 10.3390/genes13020387 (PMC8871696; doi:10.3390/genes13020387)
Supplement: Supplementary file 1 [file genes-13-00387-s001.zip › genes-1551931-Supplementary Table S3.xlsx]

## Sheet: Sheet1
Supplementary Table S3. Functional Enrichment of MIGs with Differential Minor Intron Retnetion Across TCGA Cohorts
Signiciantly Enriched Terms Listed (FDR<0.05)
	MIGs with Decreased Intron Retention				MIGs with Increased Intron Retention
Cohort	Biological Process	Molecular Function	Cellular Component	Reactome	Biological Process	Molecular Function	Cellular Component	Reactome
BRCA	none	none	none	none	none	none	none	none
THCA	none	none	none	none	none	none	none	none
LUAD	none	none	none	none	none	none	none	none
UCEC	none	none	none	none	none	none	none	none
HNSC	none	none	none	none	none	none	none	none
BLCA	none	none	none	none	none	none	none	none
KIRP	none	none	none	none	none	none	none	none
LUSC	none	none	none	none	none	none	none	none
PRAD	none	none	none	none	none	none	none	none
LIHC	none	none	none	none	none	none	none	none
COAD	none	none	none	none	none	none	none	none
KIRC	none	none	none	none	none	none	none	none
STAD	none	none	none	none	none	none	none	none
KICH	none	none	none	none	none	none	none	none
