# Supplementary material for: Distinct Minor Splicing Patterns across Cancers
Source: Genes (Basel). 2022 Feb 21;13(2):387. doi: 10.3390/genes13020387 (PMC8871696; doi:10.3390/genes13020387)
Supplement: Supplementary file 1 [file genes-13-00387-s001.zip › genes-1551931-Supplementary Table S4.xlsx]

## Sheet: Sheet1
Supplementary Table S4. Correlation of expression fold change with minor splicing score across TCGA cohorts
*Fold Change: log2(tumor/normal)
Ensembl ID	Gene Symbol	Spearman R	FDR
ENSG00000146576.11	C7orf26	-0.957096	0.00159654
ENSG00000110925.5	CSRNP2	0.880089	0.213908
ENSG00000173917.10	HOXB2	0.884489	0.213908
ENSG00000040633.11	PHF23	0.844885	0.372505
ENSG00000102606.16	ARHGEF7	-0.849285	0.372505
ENSG00000112599.8	GUCA1B	-0.822883	0.372505
ENSG00000124507.9	PACSIN1	0.827283	0.372505
ENSG00000125869.8	LAMP5	0.840485	0.372505
ENSG00000130812.9	ANGPTL6	0.807481	0.372505
ENSG00000132581.8	SDF2	0.836084	0.372505
ENSG00000139197.9	PEX5	-0.811882	0.372505
ENSG00000141086.16	CTRL	-0.811882	0.372505
ENSG00000146830.9	GIGYF1	-0.807481	0.372505
ENSG00000150361.10	KLHL1	0.809681	0.372505
ENSG00000169905.11	TOR1AIP2	0.811882	0.372505
ENSG00000175766.10	EIF4E1B	0.820683	0.372505
ENSG00000179520.9	SLC17A8	0.842685	0.372505
ENSG00000179532.11	DNHD1	-0.814082	0.372505
ENSG00000181291.5	TMEM132E	0.811882	0.372505
ENSG00000183426.14	NPIPA1	-0.807481	0.372505
ENSG00000184863.9	RBM33	-0.858086	0.372505
ENSG00000188833.8	ENTPD8	0.809681	0.372505
ENSG00000198736.10	MSRB1	0.820683	0.372505
ENSG00000204351.10	SKIV2L	0.818482	0.372505
ENSG00000206077.9	ZDHHC11B	-0.829483	0.372505
ENSG00000087191.11	PSMC5	0.79868	0.372653
ENSG00000100241.19	SBF1	-0.79648	0.372653
ENSG00000101213.6	PTK6	0.79868	0.372653
ENSG00000160953.13	MUM1	-0.803081	0.372653
ENSG00000167522.13	ANKRD11	-0.805281	0.372653
ENSG00000171456.15	ASXL1	-0.800881	0.372653
ENSG00000183889.11	AC138969.4	-0.79648	0.372653
ENSG00000196505.9	GDAP2	0.79868	0.372653
ENSG00000198026.7	ZNF335	-0.79648	0.372653
ENSG00000035687.9	ADSS	0.785479	0.373194
ENSG00000088876.10	ZNF343	-0.789879	0.373194
ENSG00000102109.8	PCSK1N	0.787679	0.373194
ENSG00000103932.10	RPAP1	-0.789879	0.373194
ENSG00000127129.8	EDN2	0.787679	0.373194
ENSG00000129235.9	TXNDC17	0.789879	0.373194
ENSG00000135750.13	KCNK1	0.783279	0.373194
ENSG00000140521.10	POLG	-0.783279	0.373194
ENSG00000142513.5	ACPT	-0.783279	0.373194
ENSG00000165699.12	TSC1	-0.783279	0.373194
ENSG00000183196.7	CHST6	0.787679	0.373194
ENSG00000188674.9	C2orf80	0.79428	0.373194
ENSG00000196588.13	MKL1	-0.785479	0.373194
ENSG00000233932.4	CTXN2	0.789879	0.373194
ENSG00000167311.12	ART5	-0.781079	0.378695
ENSG00000179933.5	C14orf119	0.781079	0.378695
ENSG00000127125.8	PPCS	0.778878	0.384659
ENSG00000183793.12	NPIPA5	-0.778878	0.384659
ENSG00000135346.7	CGA	0.774478	0.390902
ENSG00000168246.5	UBTD2	0.774478	0.390902
ENSG00000171045.13	TSNARE1	-0.774478	0.390902
ENSG00000239665.7	RP11-295P9.3	-0.776678	0.390902
ENSG00000257591.4	ZNF625	0.776678	0.390902
ENSG00000158793.12	NIT1	0.772278	0.405107
ENSG00000055483.18	USP36	-0.761277	0.414799
ENSG00000073464.10	CLCN4	-0.767877	0.414799
ENSG00000100196.9	KDELR3	0.765677	0.414799
ENSG00000103148.14	NPRL3	-0.761277	0.414799
ENSG00000106266.7	SNX8	-0.765677	0.414799
ENSG00000107902.12	LHPP	0.761277	0.414799
ENSG00000112304.9	ACOT13	0.759076	0.414799
ENSG00000119725.16	ZNF410	0.759076	0.414799
ENSG00000120656.10	TAF12	0.761277	0.414799
ENSG00000124743.5	KLHL31	-0.759076	0.414799
ENSG00000143473.10	KCNH1	0.759076	0.414799
ENSG00000162878.11	PKDCC	-0.763477	0.414799
ENSG00000167900.10	TK1	0.763477	0.414799
ENSG00000168710.16	AHCYL1	0.763477	0.414799
ENSG00000172782.10	FADS6	0.761277	0.414799
ENSG00000183850.12	ZNF730	0.761277	0.414799
ENSG00000189159.14	HN1	0.765677	0.414799
ENSG00000197780.8	TAF13	0.759076	0.414799
ENSG00000259649.3	RP11-351M8.1	-0.767877	0.414799
ENSG00000116544.10	DLGAP3	0.756876	0.419439
ENSG00000121318.2	TAS2R10	-0.756876	0.419439
ENSG00000128908.14	INO80	-0.756876	0.419439
ENSG00000113492.12	AGXT2	0.754676	0.429694
ENSG00000248485.1	PCP4L1	0.754676	0.429694
ENSG00000175970.8	UNC119B	-0.750275	0.461839
ENSG00000178531.5	CTXN1	0.750275	0.461839
ENSG00000007545.14	CRAMP1L	-0.728273	0.466943
ENSG00000011009.9	LYPLA2	0.741475	0.466943
ENSG00000039523.16	FAM65A	-0.706271	0.466943
ENSG00000055813.5	CCDC85A	-0.715072	0.466943
ENSG00000070031.3	SCT	0.710671	0.466943
ENSG00000071243.14	ING3	-0.723873	0.466943
ENSG00000085511.18	MAP3K4	-0.710671	0.466943
ENSG00000087074.7	PPP1R15A	-0.706271	0.466943
ENSG00000088386.14	SLC15A1	0.712872	0.466943
ENSG00000096872.14	IFT74	0.715072	0.466943
ENSG00000100285.9	NEFH	0.706271	0.466943
ENSG00000100324.12	TAB1	-0.706271	0.466943
ENSG00000100376.10	FAM118A	-0.712872	0.466943
ENSG00000100433.14	KCNK10	0.721673	0.466943
ENSG00000100644.15	HIF1A	0.721673	0.466943
ENSG00000101191.15	DIDO1	-0.726073	0.466943
ENSG00000104897.8	SF3A2	-0.743675	0.466943
ENSG00000104907.11	TRMT1	-0.708471	0.466943
ENSG00000105605.6	CACNG7	0.723873	0.466943
ENSG00000106367.12	AP1S1	0.726073	0.466943
ENSG00000106853.15	PTGR1	0.743675	0.466943
ENSG00000108830.9	RND2	0.743675	0.466943
ENSG00000110245.10	APOC3	0.721673	0.466943
ENSG00000111802.12	TDP2	0.708471	0.466943
ENSG00000112110.8	MRPL18	0.717272	0.466943
ENSG00000113593.10	PPWD1	-0.710671	0.466943
ENSG00000115514.10	TXNDC9	0.737074	0.466943
ENSG00000116586.10	LAMTOR2	0.706271	0.466943
ENSG00000116652.6	DLEU2L	-0.710671	0.466943
ENSG00000117601.12	SERPINC1	0.730473	0.466943
ENSG00000122335.12	SERAC1	0.728273	0.466943
ENSG00000123908.10	AGO2	-0.710671	0.466943
ENSG00000124232.9	RBPJL	0.706271	0.466943
ENSG00000124493.12	GRM4	0.708471	0.466943
ENSG00000125966.9	MMP24	-0.712872	0.466943
ENSG00000126218.10	F10	-0.706271	0.466943
ENSG00000128564.6	VGF	0.721673	0.466943
ENSG00000130772.12	MED18	0.719472	0.466943
ENSG00000132635.15	PCED1A	-0.712872	0.466943
ENSG00000136932.12	C9orf156	-0.730473	0.466943
ENSG00000138134.10	STAMBPL1	-0.712872	0.466943
ENSG00000138622.3	HCN4	0.743675	0.466943
ENSG00000140829.10	DHX38	-0.712872	0.466943
ENSG00000141084.9	RANBP10	-0.710671	0.466943
ENSG00000141994.14	DUS3L	-0.737074	0.466943
ENSG00000142168.13	SOD1	0.712872	0.466943
ENSG00000142507.8	PSMB6	0.708471	0.466943
ENSG00000143106.11	PSMA5	0.719472	0.466943
ENSG00000143324.12	XPR1	0.721673	0.466943
ENSG00000144191.10	CNGA3	0.719472	0.466943
ENSG00000146083.10	RNF44	-0.719472	0.466943
ENSG00000146776.13	ATXN7L1	-0.730473	0.466943
ENSG00000147133.14	TAF1	-0.745875	0.466943
ENSG00000147481.12	SNTG1	0.706271	0.466943
ENSG00000149634.4	SPATA25	-0.715072	0.466943
ENSG00000153157.11	SYCP2L	-0.748075	0.466943
ENSG00000155363.17	MOV10	0.723873	0.466943
ENSG00000155511.16	GRIA1	-0.715072	0.466943
ENSG00000157542.9	KCNJ6	0.730473	0.466943
ENSG00000162040.6	HS3ST6	0.712872	0.466943
ENSG00000162267.11	ITIH3	-0.732674	0.466943
ENSG00000162738.5	VANGL2	0.712872	0.466943
ENSG00000162992.3	NEUROD1	0.728273	0.466943
ENSG00000163207.6	IVL	0.712872	0.466943
ENSG00000163660.10	CCNL1	-0.715072	0.466943
ENSG00000164008.12	C1orf50	0.706271	0.466943
ENSG00000164114.17	MAP9	0.730473	0.466943
ENSG00000164123.6	C4orf45	-0.748075	0.466943
ENSG00000165630.12	PRPF18	0.706271	0.466943
ENSG00000165810.15	BTNL9	-0.719472	0.466943
ENSG00000166839.15	ANKDD1A	-0.710671	0.466943
ENSG00000167548.13	KMT2D	-0.728273	0.466943
ENSG00000167615.15	LENG8	-0.723873	0.466943
ENSG00000167978.15	SRRM2	-0.712872	0.466943
ENSG00000168528.10	SERINC2	0.732674	0.466943
ENSG00000168621.13	GDNF	0.710671	0.466943
ENSG00000168671.8	UGT3A2	0.728273	0.466943
ENSG00000169340.8	PDILT	0.739274	0.466943
ENSG00000171368.11	TPPP	-0.737074	0.466943
ENSG00000173250.2	GPR151	0.734874	0.466943
ENSG00000175206.9	NPPA	-0.734874	0.466943
ENSG00000179085.7	DPM3	0.706271	0.466943
ENSG00000180233.10	ZNRF2	0.734874	0.466943
ENSG00000180573.9	HIST1H2AC	0.739274	0.466943
ENSG00000181963.5	OR52K2	-0.715072	0.466943
ENSG00000182324.6	KCNJ14	-0.728273	0.466943
ENSG00000182783.4	OR2T29	0.711065	0.466943
ENSG00000183148.6	ANKRD20A2	-0.710671	0.466943
ENSG00000183495.12	EP400	-0.708471	0.466943
ENSG00000183978.7	COA3	0.728273	0.466943
ENSG00000184009.8	ACTG1	0.739274	0.466943
ENSG00000184634.14	MED12	-0.734874	0.466943
ENSG00000184761.7	AC013269.5	-0.71221	0.466943
ENSG00000185163.8	DDX51	-0.734874	0.466943
ENSG00000188611.13	ASAH2	0.723873	0.466943
ENSG00000188779.9	SKOR1	-0.715072	0.466943
ENSG00000188916.7	FAM196A	0.730473	0.466943
ENSG00000196498.12	NCOR2	-0.715072	0.466943
ENSG00000196866.2	HIST1H2AD	0.721673	0.466943
ENSG00000197037.9	ZSCAN25	-0.710671	0.466943
ENSG00000197658.8	SLC22A24	0.741475	0.466943
ENSG00000215912.10	TTC34	-0.712872	0.466943
ENSG00000218819.4	TDRD15	0.712872	0.466943
ENSG00000233024.6	RP11-1212A22.4	-0.737074	0.466943
ENSG00000237330.2	RNF223	0.732674	0.466943
ENSG00000240230.4	COX19	-0.708471	0.466943
ENSG00000246922.7	UBAP1L	-0.715072	0.466943
ENSG00000256966.5	RP11-613M10.8	-0.715072	0.466943
ENSG00000258223.5	PRSS58	-0.737074	0.466943
ENSG00000260001.5	TGFBR3L	0.712872	0.466943
ENSG00000260272.1	RP11-20I23.1	-0.732674	0.466943
ENSG00000261794.1	GOLGA8H	-0.710671	0.466943
ENSG00000270898.4	GPR75-ASB3	-0.712872	0.466943
ENSG00000274211.3	SOCS7	-0.737074	0.466943
ENSG00000143502.13	SUSD4	0.704071	0.478486
ENSG00000169241.16	SLC50A1	0.704071	0.478486
ENSG00000188869.11	TMC3	0.704071	0.478486
ENSG00000103657.12	HERC1	-0.69967	0.488891
ENSG00000107020.8	PLGRKT	0.69967	0.488891
ENSG00000107263.17	RAPGEF1	-0.69967	0.488891
ENSG00000125445.9	MRPS7	0.701871	0.488891
ENSG00000133169.5	BEX1	0.69967	0.488891
ENSG00000140478.13	GOLGA6D	-0.69967	0.488891
ENSG00000140577.14	CRTC3	-0.701871	0.488891
ENSG00000141194.5	OR4D1	0.69967	0.488891
ENSG00000158555.13	GDPD5	-0.69747	0.488891
ENSG00000166111.8	SVOP	0.701871	0.488891
ENSG00000167414.4	GNG8	0.69747	0.488891
ENSG00000170142.10	UBE2E1	0.69747	0.488891
ENSG00000171478.7	SPACA5B	-0.69747	0.488891
ENSG00000185842.13	DNAH14	0.69967	0.488891
ENSG00000187682.1	ERAS	0.69747	0.488891
ENSG00000189334.7	S100A14	0.69747	0.488891
ENSG00000196990.7	FAM163B	0.69747	0.488891
ENSG00000198805.10	PNP	0.69967	0.488891
ENSG00000221818.7	EBF2	-0.69747	0.488891
ENSG00000224712.9	NPIPA3	-0.69747	0.488891
ENSG00000067842.16	ATP2B3	0.69527	0.492303
ENSG00000072657.7	TRHDE	-0.69527	0.492303
ENSG00000168263.8	KCNV2	-0.69527	0.492303
ENSG00000170892.9	TSEN34	0.69527	0.492303
ENSG00000182013.16	PNMAL1	0.69527	0.492303
ENSG00000198208.10	RPS6KL1	-0.69527	0.492303
ENSG00000213190.3	MLLT11	0.69527	0.492303
ENSG00000060140.7	STYK1	0.69307	0.500308
ENSG00000107018.7	RLN1	0.69307	0.500308
ENSG00000130150.10	MOSPD2	-0.69307	0.500308
ENSG00000196611.4	MMP1	0.69307	0.500308
ENSG00000204147.8	ASAH2B	0.69307	0.500308
ENSG00000076716.8	GPC4	0.69087	0.510663
ENSG00000144040.11	SFXN5	0.69087	0.510663
ENSG00000163041.8	H3F3A	0.69087	0.510663
ENSG00000197622.11	CDC42SE1	0.69087	0.510663
ENSG00000119878.5	CRIPT	0.688669	0.514812
ENSG00000160633.11	SAFB	-0.688669	0.514812
ENSG00000162813.16	BPNT1	0.688669	0.514812
ENSG00000170558.7	CDH2	0.688669	0.514812
ENSG00000171735.17	CAMTA1	0.688669	0.514812
ENSG00000185864.15	NPIPB4	-0.688669	0.514812
ENSG00000198382.7	UVRAG	-0.688669	0.514812
ENSG00000105696.7	TMEM59L	0.686469	0.527672
ENSG00000167733.12	HSD11B1L	0.686469	0.527672
ENSG00000255346.8	NOX5	0.686469	0.527672
ENSG00000099812.7	MISP	0.682069	0.531023
ENSG00000100982.10	PCIF1	-0.682069	0.531023
ENSG00000115306.14	SPTBN1	-0.684269	0.531023
ENSG00000127241.15	MASP1	-0.684269	0.531023
ENSG00000129990.13	SYT5	0.682069	0.531023
ENSG00000131183.9	SLC34A1	0.682069	0.531023
ENSG00000131264.3	CDX4	0.682069	0.531023
ENSG00000148798.8	INA	0.684269	0.531023
ENSG00000163444.10	TMEM183A	0.682069	0.531023
ENSG00000163492.12	CCDC141	-0.684269	0.531023
ENSG00000163864.13	NMNAT3	-0.684269	0.531023
ENSG00000171124.11	FUT3	0.684269	0.531023
ENSG00000180616.7	SSTR2	0.684269	0.531023
ENSG00000183513.7	COA5	0.682069	0.531023
ENSG00000187634.9	SAMD11	0.682069	0.531023
ENSG00000188612.10	SUMO2	0.682069	0.531023
ENSG00000212124.2	TAS2R19	-0.682069	0.531023
ENSG00000136631.11	VPS45	0.679868	0.544306
ENSG00000176136.5	MC5R	0.679868	0.544306
ENSG00000277791.3	PSMB3	0.679868	0.544306
ENSG00000092199.16	HNRNPC	0.677668	0.545703
ENSG00000100442.9	FKBP3	0.677668	0.545703
ENSG00000107672.13	NSMCE4A	-0.677668	0.545703
ENSG00000109265.11	KIAA1211	0.677668	0.545703
ENSG00000113763.9	UNC5A	-0.677668	0.545703
ENSG00000143845.13	ETNK2	0.677668	0.545703
ENSG00000146833.14	TRIM4	-0.677668	0.545703
ENSG00000149488.12	TMC2	-0.677668	0.545703
ENSG00000159674.10	SPON2	-0.677668	0.545703
ENSG00000025770.17	NCAPH2	-0.675468	0.547531
ENSG00000059145.17	UNKL	-0.675468	0.547531
ENSG00000101198.13	NKAIN4	0.675468	0.547531
ENSG00000101216.9	GMEB2	-0.675468	0.547531
ENSG00000109424.3	UCP1	-0.675468	0.547531
ENSG00000125505.15	MBOAT7	0.675468	0.547531
ENSG00000139908.13	TSSK4	-0.675468	0.547531
ENSG00000162923.13	WDR26	0.675468	0.547531
ENSG00000182687.3	GALR2	0.675468	0.547531
ENSG00000061936.8	SFSWAP	-0.673268	0.549758
ENSG00000070831.14	CDC42	0.673268	0.549758
ENSG00000108518.7	PFN1	0.673268	0.549758
ENSG00000117139.15	KDM5B	0.673268	0.549758
ENSG00000123737.11	EXOSC9	-0.673268	0.549758
ENSG00000164916.10	FOXK1	-0.673268	0.549758
ENSG00000172586.7	CHCHD1	0.673268	0.549758
ENSG00000183011.12	NAA38	0.673268	0.549758
ENSG00000256566.1	RP4-734P14.4	-0.673268	0.549758
ENSG00000082293.11	COL19A1	0.671068	0.55603
ENSG00000101246.18	ARFRP1	-0.671068	0.55603
ENSG00000104081.12	BMF	0.671068	0.55603
ENSG00000117528.10	ABCD3	0.671068	0.55603
ENSG00000143612.17	C1orf43	0.671068	0.55603
ENSG00000161180.9	CCDC116	-0.671068	0.55603
ENSG00000257529.4	RPL36A-HNRNPH2	-0.671068	0.55603
ENSG00000047648.20	ARHGAP6	-0.668867	0.562096
ENSG00000099284.12	H2AFY2	0.666667	0.562096
ENSG00000100034.12	PPM1F	-0.666667	0.562096
ENSG00000116983.11	HPCAL4	0.666667	0.562096
ENSG00000120235.4	IFNA6	0.668867	0.562096
ENSG00000138162.16	TACC2	-0.666667	0.562096
ENSG00000146216.10	TTBK1	0.668867	0.562096
ENSG00000157895.10	C12orf43	-0.668867	0.562096
ENSG00000163875.14	MEAF6	0.666667	0.562096
ENSG00000166396.11	SERPINB7	0.666667	0.562096
ENSG00000169972.10	PUSL1	0.668867	0.562096
ENSG00000173065.12	FAM222B	0.666667	0.562096
ENSG00000173575.17	CHD2	-0.666667	0.562096
ENSG00000183155.4	RABIF	0.666667	0.562096
ENSG00000188026.10	RILPL1	-0.668867	0.562096
ENSG00000221995.5	TIAF1	-0.668867	0.562096
ENSG00000260914.3	RP11-343C2.11	-0.666667	0.562096
ENSG00000272442.2	RP11-444E17.6	-0.666667	0.562096
ENSG00000008441.15	NFIX	-0.655666	0.56547
ENSG00000030419.15	IKZF2	0.660066	0.56547
ENSG00000070371.14	CLTCL1	-0.655666	0.56547
ENSG00000086062.11	B4GALT1	0.657866	0.56547
ENSG00000099381.15	SETD1A	-0.662267	0.56547
ENSG00000100201.17	DDX17	-0.655666	0.56547
ENSG00000105141.5	CASP14	0.655666	0.56547
ENSG00000108590.9	MED31	0.657866	0.56547
ENSG00000109083.12	IFT20	0.660066	0.56547
ENSG00000115884.9	SDC1	0.662267	0.56547
ENSG00000130684.12	ZNF337	-0.655666	0.56547
ENSG00000136695.13	IL36RN	0.657866	0.56547
ENSG00000136697.11	IL1F10	0.655666	0.56547
ENSG00000137033.10	IL33	-0.655666	0.56547
ENSG00000137648.15	TMPRSS4	0.655666	0.56547
ENSG00000137802.12	MAPKBP1	-0.660066	0.56547
ENSG00000141959.15	PFKL	0.660066	0.56547
ENSG00000144485.9	HES6	0.664467	0.56547
ENSG00000144834.11	TAGLN3	0.657866	0.56547
ENSG00000145247.10	OCIAD2	0.655666	0.56547
ENSG00000145832.11	SLC25A48	0.657866	0.56547
ENSG00000146378.6	TAAR2	0.660777	0.56547
ENSG00000147408.13	CSGALNACT1	-0.657866	0.56547
ENSG00000149923.12	PPP4C	0.657866	0.56547
ENSG00000156313.11	RPGR	-0.655666	0.56547
ENSG00000159592.9	GPBP1L1	0.655666	0.56547
ENSG00000162526.6	TSSK3	-0.664467	0.56547
ENSG00000163216.6	SPRR2D	0.655666	0.56547
ENSG00000164970.13	FAM219A	-0.655666	0.56547
ENSG00000168894.8	RNF181	0.660066	0.56547
ENSG00000169258.6	GPRIN1	0.662267	0.56547
ENSG00000170044.7	ZPLD1	0.660066	0.56547
ENSG00000175604.2	RP11-276H1.3	-0.664467	0.56547
ENSG00000175868.12	CALCB	0.662267	0.56547
ENSG00000176788.8	BASP1	0.655666	0.56547
ENSG00000176894.8	PXMP2	0.655666	0.56547
ENSG00000178163.6	ZNF518B	0.655666	0.56547
ENSG00000181817.5	LSM10	0.655666	0.56547
ENSG00000183638.5	RP1L1	-0.660066	0.56547
ENSG00000183971.5	NPW	0.664467	0.56547
ENSG00000184672.10	RALYL	0.657866	0.56547
ENSG00000186834.3	HEXIM1	0.655666	0.56547
ENSG00000196166.3	C8orf86	0.655666	0.56547
ENSG00000197063.9	MAFG	-0.657866	0.56547
ENSG00000197608.10	ZNF841	-0.662267	0.56547
ENSG00000198892.6	SHISA4	0.657866	0.56547
ENSG00000204435.12	CSNK2B	0.664467	0.56547
ENSG00000205352.9	PRR13	0.660066	0.56547
ENSG00000213927.3	CCL27	-0.657068	0.56547
ENSG00000243279.3	PRAF2	0.662267	0.56547
ENSG00000256632.3	RP13-672B3.2	0.664467	0.56547
ENSG00000261247.1	GOLGA8T	-0.660066	0.56547
ENSG00000262003.1	RP11-676J12.7	0.657866	0.56547
ENSG00000266524.2	GDF10	-0.660066	0.56547
ENSG00000267281.2	RP11-793H13.10	-0.660066	0.56547
ENSG00000278053.3	DDX52	0.657866	0.56547
ENSG00000090512.10	FETUB	0.653466	0.567663
ENSG00000131187.8	F12	0.653466	0.567663
ENSG00000164776.8	PHKG1	-0.653466	0.567663
ENSG00000169871.11	TRIM56	-0.653466	0.567663
ENSG00000170608.2	FOXA3	0.653466	0.567663
ENSG00000172766.17	NAA16	-0.653466	0.567663
ENSG00000172969.6	FRG2C	0.653466	0.567663
ENSG00000173210.18	ABLIM3	-0.653466	0.567663
ENSG00000173409.12	ARV1	0.653466	0.567663
ENSG00000183704.7	SLC9B1P1	0.653466	0.567663
ENSG00000254206.4	NPIPB11	-0.653466	0.567663
ENSG00000036473.6	OTC	-0.651266	0.570273
ENSG00000061676.13	NCKAP1	0.651266	0.570273
ENSG00000070047.10	PHRF1	-0.644665	0.570273
ENSG00000070601.8	FRMPD1	-0.644665	0.570273
ENSG00000072315.3	TRPC5	0.646865	0.570273
ENSG00000074803.16	SLC12A1	0.646865	0.570273
ENSG00000103994.15	ZNF106	-0.646865	0.570273
ENSG00000105143.11	SLC1A6	0.651266	0.570273
ENSG00000109586.10	GALNT7	0.644665	0.570273
ENSG00000109758.7	HGFAC	0.644665	0.570273
ENSG00000111339.9	ART4	-0.646865	0.570273
ENSG00000114107.7	CEP70	0.649065	0.570273
ENSG00000122824.9	NUDT10	0.649065	0.570273
ENSG00000129071.8	MBD4	0.644665	0.570273
ENSG00000130032.14	PRRG3	-0.651266	0.570273
ENSG00000136169.15	SETDB2	-0.646865	0.570273
ENSG00000136404.14	TM6SF1	-0.644665	0.570273
ENSG00000143797.10	MBOAT2	0.651266	0.570273
ENSG00000145721.10	LIX1	0.646865	0.570273
ENSG00000154065.15	ANKRD29	-0.649065	0.570273
ENSG00000156110.12	ADK	0.649065	0.570273
ENSG00000159166.12	LAD1	0.649065	0.570273
ENSG00000162928.8	PEX13	0.644665	0.570273
ENSG00000162961.12	DPY30	0.649065	0.570273
ENSG00000165507.8	C10orf10	-0.644665	0.570273
ENSG00000166974.11	MAPRE2	-0.644665	0.570273
ENSG00000171307.17	ZDHHC16	0.644665	0.570273
ENSG00000173715.14	C11orf80	0.644665	0.570273
ENSG00000174225.13	ARL13A	-0.644665	0.570273
ENSG00000175324.8	LSM1	0.644665	0.570273
ENSG00000178722.11	C5orf64	-0.644665	0.570273
ENSG00000184611.10	KCNH7	0.646865	0.570273
ENSG00000185658.12	BRWD1	0.646865	0.570273
ENSG00000186532.10	SMYD4	-0.649065	0.570273
ENSG00000187017.13	ESPN	0.651266	0.570273
ENSG00000196542.7	SPTSSB	0.644665	0.570273
ENSG00000197409.7	HIST1H3D	0.649065	0.570273
ENSG00000197445.2	C16orf47	0.644665	0.570273
ENSG00000198691.10	ABCA4	0.644665	0.570273
ENSG00000203727.3	SAMD5	-0.651266	0.570273
ENSG00000203780.9	FANK1	0.646865	0.570273
ENSG00000204970.8	PCDHA1	0.651266	0.570273
ENSG00000215883.8	CYB5RL	-0.649065	0.570273
ENSG00000216560.4	LINC00955	0.644665	0.570273
ENSG00000236320.3	SLFN14	-0.649065	0.570273
ENSG00000255663.1	RP11-212D19.4	-0.651266	0.570273
ENSG00000256436.1	TAS2R31	-0.644665	0.570273
ENSG00000263639.4	MSMB	0.644665	0.570273
ENSG00000268988.1	SPANXN2	0.649727	0.570273
ENSG00000273802.1	HIST1H2BG	0.644665	0.570273
ENSG00000281871.1	AC012360.1	-0.649065	0.570273
ENSG00000104164.9	BLOC1S6	-0.642465	0.57669
ENSG00000104879.4	CKM	0.642465	0.57669
ENSG00000121671.10	CRY2	-0.642465	0.57669
ENSG00000131779.9	PEX11B	0.642465	0.57669
ENSG00000145864.11	GABRB2	0.642465	0.57669
ENSG00000169344.14	UMOD	0.642465	0.57669
ENSG00000170837.2	GPR27	0.642465	0.57669
ENSG00000172156.3	CCL11	0.642465	0.57669
ENSG00000197296.5	FITM2	-0.642465	0.57669
ENSG00000100106.18	TRIOBP	-0.640264	0.582002
ENSG00000146834.12	MEPCE	-0.640264	0.582002
ENSG00000148300.10	REXO4	-0.640264	0.582002
ENSG00000159479.15	MED8	0.640264	0.582002
ENSG00000167625.9	ZNF526	-0.640264	0.582002
ENSG00000170745.10	KCNS3	0.640264	0.582002
ENSG00000180596.7	HIST1H2BC	0.640264	0.582002
ENSG00000182585.8	EPGN	0.640264	0.582002
ENSG00000198910.11	L1CAM	0.640264	0.582002
ENSG00000243501.5	RP11-257K9.8	0.640264	0.582002
ENSG00000076555.14	ACACB	-0.638064	0.585
ENSG00000091831.20	ESR1	0.638064	0.585
ENSG00000106400.10	ZNHIT1	0.638064	0.585
ENSG00000124091.8	GCNT7	-0.638064	0.585
ENSG00000128159.10	TUBGCP6	-0.638064	0.585
ENSG00000130810.18	PPAN	-0.638064	0.585
ENSG00000133612.17	AGAP3	-0.638064	0.585
ENSG00000144057.14	ST6GAL2	0.638064	0.585
ENSG00000167210.15	LOXHD1	-0.638064	0.585
ENSG00000171311.11	EXOSC1	0.638064	0.585
ENSG00000182885.15	GPR97	-0.638064	0.585
ENSG00000183145.7	RIPPLY3	0.638064	0.585
ENSG00000107968.8	MAP3K8	-0.635864	0.590729
ENSG00000122254.6	HS3ST2	-0.635864	0.590729
ENSG00000130304.15	SLC27A1	-0.635864	0.590729
ENSG00000137860.10	SLC28A2	0.635864	0.590729
ENSG00000163362.9	C1orf106	0.635864	0.590729
ENSG00000172461.9	FUT9	0.635864	0.590729
ENSG00000188280.10	FAM230A	0.635864	0.590729
ENSG00000204308.7	RNF5	0.635864	0.590729
ENSG00000214944.8	ARHGEF28	-0.635864	0.590729
ENSG00000222004.6	C7orf71	-0.635864	0.590729
ENSG00000082153.16	BZW1	0.633664	0.59179
ENSG00000101435.4	CST9L	0.633664	0.59179
ENSG00000134575.8	ACP2	0.633664	0.59179
ENSG00000144120.11	TMEM177	0.633664	0.59179
ENSG00000155115.6	GTF3C6	0.633664	0.59179
ENSG00000157510.12	AFAP1L1	-0.633664	0.59179
ENSG00000167720.11	SRR	0.633664	0.59179
ENSG00000171345.12	KRT19	0.633664	0.59179
ENSG00000186115.11	CYP4F2	0.633664	0.59179
ENSG00000186562.7	DEFB105A	-0.634736	0.59179
ENSG00000187180.3	LCE2C	0.633664	0.59179
ENSG00000198471.1	RTP2	-0.633664	0.59179
ENSG00000205155.6	PSENEN	0.633664	0.59179
ENSG00000275895.3	U2AF1	-0.633664	0.59179
ENSG00000104714.12	ERICH1	-0.631464	0.599121
ENSG00000152977.8	ZIC1	0.631464	0.599121
ENSG00000159409.13	CELF3	0.631464	0.599121
ENSG00000178394.4	HTR1A	0.631464	0.599121
ENSG00000196104.9	SPOCK3	0.631464	0.599121
ENSG00000198711.5	SSBP3-AS1	-0.631464	0.599121
ENSG00000218357.3	LL22NC03-75H12.2	0.631464	0.599121
ENSG00000256407.1	RP11-446E24.4	-0.631464	0.599121
ENSG00000267795.4	SMIM22	0.631464	0.599121
ENSG00000013563.12	DNASE1L1	-0.629263	0.599554
ENSG00000114125.12	RNF7	0.629263	0.599554
ENSG00000116752.5	BCAS2	0.629263	0.599554
ENSG00000122547.9	EEPD1	-0.629263	0.599554
ENSG00000151790.7	TDO2	0.629263	0.599554
ENSG00000155657.22	TTN	-0.629263	0.599554
ENSG00000158373.8	HIST1H2BD	0.629263	0.599554
ENSG00000163472.17	TMEM79	0.629263	0.599554
ENSG00000169488.5	OR4K15	0.630732	0.599554
ENSG00000169756.15	LIMS1	-0.629263	0.599554
ENSG00000184381.17	PLA2G6	-0.629263	0.599554
ENSG00000186860.4	KRTAP17-1	0.629263	0.599554
ENSG00000203805.9	PPAPDC1A	0.629263	0.599554
ENSG00000204965.7	PCDHA5	0.629263	0.599554
ENSG00000245848.2	CEBPA	-0.629263	0.599554
ENSG00000008710.16	PKD1	-0.627063	0.607225
ENSG00000039537.12	C6	-0.627063	0.607225
ENSG00000117305.13	HMGCL	0.627063	0.607225
ENSG00000117362.11	APH1A	0.627063	0.607225
ENSG00000122068.11	FYTTD1	0.627063	0.607225
ENSG00000185825.14	BCAP31	-0.627063	0.607225
ENSG00000205581.9	HMGN1	0.627063	0.607225
ENSG00000214194.7	LINC00998	0.627063	0.607225
ENSG00000255526.5	NEDD8-MDP1	0.627063	0.607225
ENSG00000091622.14	PITPNM3	0.624863	0.609338
ENSG00000100425.17	BRD1	-0.624863	0.609338
ENSG00000116685.14	KIAA2013	0.624863	0.609338
ENSG00000129562.9	DAD1	0.624863	0.609338
ENSG00000131037.13	EPS8L1	0.624863	0.609338
ENSG00000136810.11	TXN	0.624863	0.609338
ENSG00000138069.15	RAB1A	0.624863	0.609338
ENSG00000139613.10	SMARCC2	-0.624863	0.609338
ENSG00000147121.14	KRBOX4	-0.624863	0.609338
ENSG00000149582.14	TMEM25	0.624863	0.609338
ENSG00000155252.13	PI4K2A	0.624863	0.609338
ENSG00000157851.15	DPYSL5	0.624863	0.609338
ENSG00000188152.11	NUTM2G	-0.624863	0.609338
ENSG00000272047.1	GTF2H5	0.624863	0.609338
ENSG00000019485.11	PRDM11	-0.622663	0.616198
ENSG00000054116.10	TRAPPC3	0.622663	0.616198
ENSG00000104723.19	TUSC3	0.622663	0.616198
ENSG00000108510.8	MED13	0.622663	0.616198
ENSG00000114638.6	UPK1B	0.622663	0.616198
ENSG00000169246.15	NPIPB3	-0.622663	0.616198
ENSG00000175756.12	AURKAIP1	0.622663	0.616198
ENSG00000213339.7	QTRT1	-0.622663	0.616198
ENSG00000214360.4	EFCAB9	0.622663	0.616198
ENSG00000277972.1	CISD3	0.622663	0.616198
ENSG00000106789.11	CORO2A	0.620462	0.618785
ENSG00000125633.9	CCDC93	-0.620462	0.618785
ENSG00000126581.11	BECN1	0.620462	0.618785
ENSG00000130770.16	ATPIF1	0.620462	0.618785
ENSG00000132953.15	XPO4	-0.620462	0.618785
ENSG00000142233.10	NTN5	-0.620462	0.618785
ENSG00000158805.10	ZNF276	-0.620462	0.618785
ENSG00000167103.10	PIP5KL1	0.620462	0.618785
ENSG00000175591.10	P2RY2	0.620462	0.618785
ENSG00000176046.8	NUPR1	-0.620462	0.618785
ENSG00000176294.4	OR4N2	-0.620462	0.618785
ENSG00000186297.10	GABRA5	0.620462	0.618785
ENSG00000239388.7	ASB14	-0.620462	0.618785
ENSG00000268533.1	AC004076.7	-0.620462	0.618785
ENSG00000038002.7	AGA	0.618262	0.6238
ENSG00000065135.8	GNAI3	0.618262	0.6238
ENSG00000073060.14	SCARB1	-0.618262	0.6238
ENSG00000116030.15	SUMO1	0.618262	0.6238
ENSG00000117600.11	LPPR4	-0.618262	0.6238
ENSG00000157379.12	DHRS1	0.618262	0.6238
ENSG00000159714.9	ZDHHC1	-0.618262	0.6238
ENSG00000163141.17	BNIPL	0.618262	0.6238
ENSG00000174992.7	ZG16	0.618262	0.6238
ENSG00000183397.5	C19orf71	-0.618262	0.6238
ENSG00000203923.4	SPANXN1	0.618262	0.6238
ENSG00000269955.2	LUC7L2	-0.618262	0.6238
ENSG00000002726.18	AOC1	0.616062	0.624745
ENSG00000036828.12	CASR	0.616062	0.624745
ENSG00000079215.12	SLC1A3	-0.616062	0.624745
ENSG00000108826.14	MRPL27	0.616062	0.624745
ENSG00000128731.14	HERC2	-0.616062	0.624745
ENSG00000129514.5	FOXA1	0.616062	0.624745
ENSG00000147689.15	FAM83A	0.616062	0.624745
ENSG00000169474.4	SPRR1A	0.616062	0.624745
ENSG00000176925.6	OR51F2	-0.617841	0.624745
ENSG00000182652.1	OR4Q3	0.616578	0.624745
ENSG00000183044.10	ABAT	0.616062	0.624745
ENSG00000184148.3	SPRR4	0.61674	0.624745
ENSG00000196184.8	OR10J1	0.616062	0.624745
ENSG00000242950.5	ERVW-1	-0.616062	0.624745
ENSG00000254979.4	RP11-872D17.8	-0.616062	0.624745
ENSG00000258989.1	RP11-47I22.4	-0.616062	0.624745
ENSG00000047634.13	SCML1	-0.613862	0.630175
ENSG00000130751.8	NPAS1	0.613862	0.630175
ENSG00000136026.12	CKAP4	0.613862	0.630175
ENSG00000138413.12	IDH1	0.613862	0.630175
ENSG00000166920.9	C15orf48	0.613862	0.630175
ENSG00000172757.11	CFL1	0.613862	0.630175
ENSG00000176532.3	PRR15	0.613862	0.630175
ENSG00000184182.17	UBE2F	0.613862	0.630175
ENSG00000184678.9	HIST2H2BE	0.613862	0.630175
ENSG00000188133.5	TMEM215	0.613862	0.630175
ENSG00000205629.10	LCMT1	0.613862	0.630175
ENSG00000243927.4	MRPS6	0.613862	0.630175
ENSG00000061938.15	TNK2	-0.611662	0.635778
ENSG00000078053.15	AMPH	0.611662	0.635778
ENSG00000110799.12	VWF	-0.611662	0.635778
ENSG00000125826.18	RBCK1	-0.611662	0.635778
ENSG00000138722.8	MMRN1	-0.611662	0.635778
ENSG00000142698.13	C1orf94	0.611662	0.635778
ENSG00000145794.15	MEGF10	0.611662	0.635778
ENSG00000154263.16	ABCA10	-0.611662	0.635778
ENSG00000162771.7	FAM71A	-0.611662	0.635778
ENSG00000165935.8	SMCO2	0.611662	0.635778
ENSG00000187595.13	ZNF385C	-0.611662	0.635778
ENSG00000214860.4	EVPLL	0.611662	0.635778
ENSG00000253857.1	RP11-386G21.2	0.611233	0.638267
ENSG00000075856.10	SART3	-0.609461	0.641548
ENSG00000102890.13	ELMO3	0.609461	0.641548
ENSG00000105298.12	CACTIN	-0.609461	0.641548
ENSG00000122965.9	RBM19	-0.609461	0.641548
ENSG00000130766.4	SESN2	0.609461	0.641548
ENSG00000132801.6	ZSWIM3	-0.609461	0.641548
ENSG00000134986.12	NREP	0.609461	0.641548
ENSG00000154914.15	USP43	0.609461	0.641548
ENSG00000168081.7	PNOC	0.609461	0.641548
ENSG00000184508.9	HDDC3	-0.609461	0.641548
ENSG00000197976.9	AKAP17A	-0.609461	0.641548
ENSG00000031081.9	ARHGAP31	-0.607261	0.64546
ENSG00000099715.13	PCDH11Y	0.607261	0.64546
ENSG00000105127.7	AKAP8	-0.607261	0.64546
ENSG00000124575.6	HIST1H1D	0.607261	0.64546
ENSG00000127993.13	RBM48	-0.607261	0.64546
ENSG00000133193.11	FAM104A	0.607261	0.64546
ENSG00000143942.4	CHAC2	0.607261	0.64546
ENSG00000145283.7	SLC10A6	-0.607261	0.64546
ENSG00000213658.9	LAT	-0.607261	0.64546
ENSG00000224870.5	RP4-758J18.2	0.607261	0.64546
ENSG00000242028.4	HYPK	-0.607261	0.64546
ENSG00000264058.1	KRT222	0.607261	0.64546
ENSG00000266472.4	MRPS21	0.607261	0.64546
ENSG00000272333.4	KMT2B	-0.607261	0.64546
ENSG00000025434.17	NR1H3	-0.605061	0.64823
ENSG00000037280.14	FLT4	-0.602861	0.64823
ENSG00000043093.12	DCUN1D1	0.60066	0.64823
ENSG00000078369.16	GNB1	0.59846	0.64823
ENSG00000085552.15	IGSF9	0.59846	0.64823
ENSG00000090857.12	PDPR	-0.59846	0.64823
ENSG00000099953.8	MMP11	0.59846	0.64823
ENSG00000100099.19	HPS4	-0.59846	0.64823
ENSG00000104731.12	KLHDC4	-0.60066	0.64823
ENSG00000106541.10	AGR2	0.59846	0.64823
ENSG00000110455.12	ACCS	-0.59846	0.64823
ENSG00000111052.6	LIN7A	-0.60066	0.64823
ENSG00000111875.7	ASF1A	0.602861	0.64823
ENSG00000112977.14	DAP	0.605061	0.64823
ENSG00000116852.13	KIF21B	-0.602861	0.64823
ENSG00000117152.12	RGS4	0.59846	0.64823
ENSG00000119681.10	LTBP2	-0.602861	0.64823
ENSG00000121578.11	B4GALT4	0.59846	0.64823
ENSG00000123352.16	SPATS2	0.60066	0.64823
ENSG00000123594.4	ATXN3L	0.603062	0.64823
ENSG00000124164.14	VAPB	-0.59846	0.64823
ENSG00000128322.6	IGLL1	0.602861	0.64823
ENSG00000131323.13	TRAF3	-0.60066	0.64823
ENSG00000132517.13	SLC52A1	0.60066	0.64823
ENSG00000133328.3	HRASLS2	0.602861	0.64823
ENSG00000133678.12	TMEM254	0.602861	0.64823
ENSG00000136536.13	2021-03-07	0.59846	0.64823
ENSG00000137364.4	TPMT	0.602861	0.64823
ENSG00000137634.8	NXPE4	0.59846	0.64823
ENSG00000138794.8	CASP6	0.602861	0.64823
ENSG00000138829.9	FBN2	0.60066	0.64823
ENSG00000141367.10	CLTC	0.602861	0.64823
ENSG00000141540.9	TTYH2	-0.605061	0.64823
ENSG00000143742.11	SRP9	0.60066	0.64823
ENSG00000143748.16	NVL	0.59846	0.64823
ENSG00000145526.10	CDH18	0.605061	0.64823
ENSG00000154277.11	UCHL1	0.59846	0.64823
ENSG00000160200.16	CBS	0.59846	0.64823
ENSG00000163888.3	CAMK2N2	0.605061	0.64823
ENSG00000164078.11	MST1R	0.605061	0.64823
ENSG00000164237.7	CMBL	0.602861	0.64823
ENSG00000164418.18	GRIK2	0.605061	0.64823
ENSG00000166603.4	MC4R	0.605061	0.64823
ENSG00000166682.9	TMPRSS5	-0.60066	0.64823
ENSG00000166828.2	SCNN1G	0.602861	0.64823
ENSG00000170145.4	SIK2	-0.60066	0.64823
ENSG00000172292.13	CERS6	0.60066	0.64823
ENSG00000173275.11	ZNF449	-0.60066	0.64823
ENSG00000173862.3	RP11-89N17.1	-0.602861	0.64823
ENSG00000175497.15	DPP10	0.60066	0.64823
ENSG00000175728.3	C11orf44	0.605061	0.64823
ENSG00000179979.8	CRIPAK	-0.602861	0.64823
ENSG00000180113.14	TDRD6	-0.60066	0.64823
ENSG00000183114.7	FAM43B	0.59846	0.64823
ENSG00000183718.5	TRIM52	-0.602861	0.64823
ENSG00000186628.11	FSD2	-0.60066	0.64823
ENSG00000187223.3	LCE2D	0.60066	0.64823
ENSG00000188687.14	SLC4A5	-0.602861	0.64823
ENSG00000188816.3	HMX2	0.59846	0.64823
ENSG00000198064.12	RP11-347C12.1	-0.605061	0.64823
ENSG00000198087.7	CD2AP	0.59846	0.64823
ENSG00000198160.13	MIER1	0.602861	0.64823
ENSG00000198873.11	GRK5	-0.59846	0.64823
ENSG00000204220.8	PFDN6	0.605061	0.64823
ENSG00000205097.5	FRG2	0.59846	0.64823
ENSG00000205642.8	VCX3B	-0.60066	0.64823
ENSG00000214114.7	MYCBP	0.605061	0.64823
ENSG00000228083.2	IFNA14	0.599119	0.64823
ENSG00000243147.6	MRPL33	0.60066	0.64823
ENSG00000244020.2	MT1HL1	0.605061	0.64823
ENSG00000250913.2	USP17L23	0.6029	0.64823
ENSG00000270800.1	RPS10-NUDT3	0.602861	0.64823
ENSG00000064115.9	TM7SF3	0.59626	0.650602
ENSG00000068028.16	RASSF1	-0.59626	0.650602
ENSG00000073711.9	PPP2R3A	0.59626	0.650602
ENSG00000076258.8	FMO4	0.59626	0.650602
ENSG00000100077.13	ADRBK2	-0.59626	0.650602
ENSG00000100100.11	PIK3IP1	-0.59626	0.650602
ENSG00000108187.14	PBLD	0.59626	0.650602
ENSG00000125831.8	CST11	0.59626	0.650602
ENSG00000134258.15	VTCN1	0.59626	0.650602
ENSG00000137656.10	BUD13	-0.59626	0.650602
ENSG00000155330.8	C16orf87	0.59626	0.650602
ENSG00000167985.5	SDHAF2	0.59626	0.650602
ENSG00000169203.15	RP11-231C14.4	-0.59626	0.650602
ENSG00000171133.2	OR2K2	0.59626	0.650602
ENSG00000181016.8	LSMEM1	-0.59626	0.650602
ENSG00000181873.11	IBA57	-0.59626	0.650602
ENSG00000277149.3	TYW1B	-0.59626	0.650602
ENSG00000052841.13	TTC17	-0.59406	0.656733
ENSG00000064961.17	HMG20B	0.59406	0.656733
ENSG00000092096.13	SLC22A17	0.59406	0.656733
ENSG00000101333.15	PLCB4	-0.59406	0.656733
ENSG00000117448.12	AKR1A1	0.59406	0.656733
ENSG00000131848.8	ZSCAN5A	-0.59406	0.656733
ENSG00000148541.11	FAM13C	-0.59406	0.656733
ENSG00000161682.13	FAM171A2	0.59406	0.656733
ENSG00000165092.11	ALDH1A1	-0.59406	0.656733
ENSG00000165863.15	C10orf82	0.59406	0.656733
ENSG00000168970.19	JMJD7-PLA2G4B	-0.59406	0.656733
ENSG00000182628.11	SKA2	0.59406	0.656733
ENSG00000196748.8	CLPSL2	0.59406	0.656733
ENSG00000040731.9	CDH10	0.589659	0.659128
ENSG00000070814.16	TCOF1	-0.59186	0.659128
ENSG00000071909.17	MYO3B	0.589659	0.659128
ENSG00000089048.13	ESF1	-0.59186	0.659128
ENSG00000100744.13	GSKIP	0.589659	0.659128
ENSG00000106341.9	PPP1R17	-0.589659	0.659128
ENSG00000106479.9	ZNF862	-0.59186	0.659128
ENSG00000108001.12	EBF3	-0.589659	0.659128
ENSG00000109819.7	PPARGC1A	-0.589659	0.659128
ENSG00000117602.10	RCAN3	0.589659	0.659128
ENSG00000128045.6	RASL11B	0.589659	0.659128
ENSG00000132906.16	CASP9	0.589659	0.659128
ENSG00000138109.9	CYP2C9	0.589659	0.659128
ENSG00000143155.11	TIPRL	0.59186	0.659128
ENSG00000143756.10	FBXO28	0.59186	0.659128
ENSG00000145626.10	UGT3A1	0.589659	0.659128
ENSG00000145979.16	TBC1D7	0.589659	0.659128
ENSG00000155849.14	ELMO1	-0.589659	0.659128
ENSG00000164181.12	ELOVL7	-0.589659	0.659128
ENSG00000166407.12	LMO1	0.589659	0.659128
ENSG00000168807.15	SNTB2	-0.59186	0.659128
ENSG00000172497.7	ACOT12	0.59186	0.659128
ENSG00000174839.11	DENND6A	-0.589659	0.659128
ENSG00000176261.14	ZBTB8OS	0.589659	0.659128
ENSG00000176732.6	PFN4	0.589659	0.659128
ENSG00000178104.18	PDE4DIP	0.59186	0.659128
ENSG00000180176.13	TH	0.59186	0.659128
ENSG00000180530.8	NRIP1	0.589659	0.659128
ENSG00000181609.5	OR52D1	0.589659	0.659128
ENSG00000182050.12	MGAT4C	0.59186	0.659128
ENSG00000184203.6	PPP1R2	0.589659	0.659128
ENSG00000187837.3	HIST1H1C	0.59186	0.659128
ENSG00000188100.8	FAM25A	0.589659	0.659128
ENSG00000197982.13	C1orf122	0.589659	0.659128
ENSG00000205572.8	SERF1B	0.59186	0.659128
ENSG00000228474.4	OST4	0.59186	0.659128
ENSG00000249209.2	AP000304.12	0.59186	0.659128
ENSG00000257115.1	OR11H12	-0.591811	0.659128
ENSG00000067715.12	SYT1	0.587459	0.660275
ENSG00000101280.7	ANGPT4	-0.587459	0.660275
ENSG00000105290.10	APLP1	0.587459	0.660275
ENSG00000108176.13	DNAJC12	0.587459	0.660275
ENSG00000108242.11	CYP2C18	0.587459	0.660275
ENSG00000109756.7	RAPGEF2	-0.587459	0.660275
ENSG00000118557.14	PMFBP1	-0.587459	0.660275
ENSG00000119912.14	IDE	0.587459	0.660275
ENSG00000120800.4	UTP20	-0.587459	0.660275
ENSG00000135930.12	EIF4E2	0.587459	0.660275
ENSG00000148218.14	ALAD	0.587459	0.660275
ENSG00000148634.14	HERC4	0.587459	0.660275
ENSG00000149201.8	CCDC81	-0.587459	0.660275
ENSG00000161048.10	NAPEPLD	0.587459	0.660275
ENSG00000162460.6	TMEM82	0.587459	0.660275
ENSG00000171631.13	P2RY6	0.587459	0.660275
ENSG00000187866.7	FAM122A	-0.587459	0.660275
ENSG00000198488.9	B3GNT6	0.587459	0.660275
ENSG00000203926.4	SPANXA2	0.587311	0.660275
ENSG00000260238.4	PMF1-BGLAP	0.587459	0.660275
ENSG00000264545.1	RP11-145E5.5	-0.587401	0.660275
ENSG00000038358.13	EDC4	-0.585259	0.66263
ENSG00000053702.13	NRIP2	-0.585259	0.66263
ENSG00000064309.13	CDON	-0.585259	0.66263
ENSG00000089356.15	FXYD3	0.585259	0.66263
ENSG00000110628.12	SLC22A18	0.585259	0.66263
ENSG00000115297.10	TLX2	0.585259	0.66263
ENSG00000115415.17	STAT1	0.585259	0.66263
ENSG00000159210.8	SNF8	0.585259	0.66263
ENSG00000167202.10	TBC1D2B	-0.585259	0.66263
ENSG00000168096.13	ANKS3	-0.585259	0.66263
ENSG00000173237.4	C11orf86	0.585259	0.66263
ENSG00000174804.3	FZD4	-0.585259	0.66263
ENSG00000175018.11	TEX36	0.585259	0.66263
ENSG00000176720.4	BOK	-0.585259	0.66263
ENSG00000187918.4	OR51I2	0.585259	0.66263
ENSG00000196169.13	KIF19	-0.585259	0.66263
ENSG00000254834.3	OR5M10	0.585639	0.66263
ENSG00000263620.1	RP11-599B13.6	0.585111	0.662989
ENSG00000001460.16	STPG1	0.580858	0.667123
ENSG00000041982.13	TNC	0.583059	0.667123
ENSG00000057468.6	MSH4	-0.583059	0.667123
ENSG00000065989.14	PDE4A	-0.583059	0.667123
ENSG00000077721.14	UBE2A	0.583059	0.667123
ENSG00000100413.15	POLR3H	-0.583059	0.667123
ENSG00000100889.10	PCK2	0.580858	0.667123
ENSG00000107863.15	ARHGAP21	-0.583059	0.667123
ENSG00000110917.6	MLEC	-0.580858	0.667123
ENSG00000115307.15	AUP1	0.580858	0.667123
ENSG00000116489.11	CAPZA1	0.580858	0.667123
ENSG00000119723.14	COQ6	0.580858	0.667123
ENSG00000132823.9	OSER1	-0.583059	0.667123
ENSG00000133773.10	CCDC59	-0.580858	0.667123
ENSG00000135845.8	PIGC	0.583059	0.667123
ENSG00000143627.16	PKLR	0.580858	0.667123
ENSG00000145734.17	BDP1	-0.580858	0.667123
ENSG00000146963.16	C7orf55-LUC7L2	-0.580858	0.667123
ENSG00000147596.3	PRDM14	0.580858	0.667123
ENSG00000151572.15	ANO4	-0.580858	0.667123
ENSG00000158055.14	GRHL3	0.580858	0.667123
ENSG00000159899.13	NPR2	-0.580858	0.667123
ENSG00000162843.16	WDR64	0.583059	0.667123
ENSG00000165494.9	PCF11	-0.580858	0.667123
ENSG00000170385.9	SLC30A1	0.583059	0.667123
ENSG00000173662.18	TAS1R1	0.580858	0.667123
ENSG00000173786.15	CNP	0.580858	0.667123
ENSG00000179295.14	PTPN11	-0.580858	0.667123
ENSG00000183640.5	KRTAP8-1	-0.580858	0.667123
ENSG00000186652.8	PRG2	-0.580858	0.667123
ENSG00000188153.11	COL4A5	0.580858	0.667123
ENSG00000188766.11	SPRED3	0.580858	0.667123
ENSG00000189319.12	FAM53B	-0.583059	0.667123
ENSG00000198000.10	NOL8	-0.580858	0.667123
ENSG00000215906.7	LACTBL1	0.580858	0.667123
ENSG00000243207.5	PPAN-P2RY11	0.583059	0.667123
ENSG00000255112.2	CHMP1B	0.583059	0.667123
ENSG00000028310.16	BRD9	-0.578658	0.668947
ENSG00000121749.14	TBC1D15	-0.578658	0.668947
ENSG00000125731.11	SH2D3A	0.578658	0.668947
ENSG00000130540.12	SULT4A1	0.578658	0.668947
ENSG00000135439.10	AGAP2	-0.578658	0.668947
ENSG00000136111.11	TBC1D4	-0.578658	0.668947
ENSG00000137814.8	HAUS2	-0.578658	0.668947
ENSG00000143158.9	MPC2	0.578658	0.668947
ENSG00000145198.13	VWA5B2	0.578658	0.668947
ENSG00000146166.15	LGSN	0.578658	0.668947
ENSG00000155393.11	HEATR3	0.578658	0.668947
ENSG00000162493.15	PDPN	-0.578658	0.668947
ENSG00000166012.13	TAF1D	-0.578658	0.668947
ENSG00000168389.16	MFSD2A	0.578658	0.668947
ENSG00000172590.17	MRPL52	0.578658	0.668947
ENSG00000176083.16	ZNF683	-0.578658	0.668947
ENSG00000188467.9	SLC24A5	0.578658	0.668947
ENSG00000196110.6	ZNF699	-0.578658	0.668947
ENSG00000198049.6	AVPR1B	0.578658	0.668947
ENSG00000213809.7	KLRK1	-0.578658	0.668947
ENSG00000000457.12	SCYL3	0.576458	0.677812
ENSG00000100804.17	PSMB5	0.576458	0.677812
ENSG00000141198.12	TOM1L1	0.576458	0.677812
ENSG00000162819.10	BROX	0.576458	0.677812
ENSG00000163155.10	LYSMD1	0.576458	0.677812
ENSG00000163463.10	KRTCAP2	0.576458	0.677812
ENSG00000196350.8	ZNF729	0.576458	0.677812
ENSG00000197893.12	NRAP	0.576458	0.677812
ENSG00000198093.9	ZNF649	0.576458	0.677812
ENSG00000215845.9	TSTD1	0.576458	0.677812
ENSG00000255423.1	EBLN2	-0.576458	0.677812
ENSG00000104522.14	TSTA3	0.574258	0.6845
ENSG00000120370.11	GORAB	0.574258	0.6845
ENSG00000121060.13	TRIM25	-0.574258	0.6845
ENSG00000141934.8	PPAP2C	0.574258	0.6845
ENSG00000144847.11	IGSF11	0.574258	0.6845
ENSG00000146476.9	C6orf211	0.574258	0.6845
ENSG00000169446.5	MMGT1	-0.574258	0.6845
ENSG00000174574.14	AKIRIN1	0.574258	0.6845
ENSG00000179918.16	SEPHS2	0.574258	0.6845
ENSG00000180475.4	OR10Q1	-0.574258	0.6845
ENSG00000185942.10	NKAIN3	0.574258	0.6845
ENSG00000205544.3	TMEM256	0.574258	0.6845
ENSG00000228835.1	AC012123.1	0.574258	0.6845
ENSG00000236980.8	C3orf84	-0.574258	0.6845
ENSG00000086548.8	CEACAM6	0.572058	0.686064
ENSG00000104808.6	DHDH	0.572058	0.686064
ENSG00000116793.14	PHTF1	0.572058	0.686064
ENSG00000118298.9	CA14	0.572058	0.686064
ENSG00000125850.9	OVOL2	0.572058	0.686064
ENSG00000130254.10	SAFB2	-0.572058	0.686064
ENSG00000148337.18	CIZ1	-0.572058	0.686064
ENSG00000154358.18	OBSCN	-0.572058	0.686064
ENSG00000156253.5	RWDD2B	0.572058	0.686064
ENSG00000161533.10	ACOX1	0.572058	0.686064
ENSG00000161654.8	LSM12	0.572058	0.686064
ENSG00000163866.8	SMIM12	0.572058	0.686064
ENSG00000167642.11	SPINT2	0.572058	0.686064
ENSG00000167716.17	WDR81	-0.572058	0.686064
ENSG00000168993.13	CPLX1	-0.572058	0.686064
ENSG00000172058.14	SERF1A	0.572058	0.686064
ENSG00000177098.7	SCN4B	-0.572058	0.686064
ENSG00000183624.12	HMCES	0.572058	0.686064
ENSG00000197322.3	C17orf102	0.572058	0.686064
ENSG00000197417.7	SHPK	0.572058	0.686064
ENSG00000214511.3	HIGD1C	-0.572058	0.686064
ENSG00000006625.16	GGCT	0.567657	0.689205
ENSG00000015133.17	CCDC88C	0.569857	0.689205
ENSG00000077063.9	CTTNBP2	-0.567657	0.689205
ENSG00000097021.18	ACOT7	0.569857	0.689205
ENSG00000100258.16	LMF2	-0.567657	0.689205
ENSG00000100902.9	PSMA6	0.567657	0.689205
ENSG00000100938.16	GMPR2	0.567657	0.689205
ENSG00000104047.13	DTWD1	-0.567657	0.689205
ENSG00000105849.5	TWISTNB	-0.569857	0.689205
ENSG00000115084.11	SLC35F5	0.567657	0.689205
ENSG00000119608.11	PROX2	-0.567657	0.689205
ENSG00000120688.8	WBP4	-0.569857	0.689205
ENSG00000129038.14	LOXL1	0.567657	0.689205
ENSG00000134597.12	RBMX2	-0.567657	0.689205
ENSG00000135378.3	PRRG4	0.567657	0.689205
ENSG00000135916.14	ITM2C	0.569857	0.689205
ENSG00000136463.7	TACO1	0.567657	0.689205
ENSG00000136688.9	IL36G	0.569857	0.689205
ENSG00000139651.10	ZNF740	-0.569857	0.689205
ENSG00000141449.13	GREB1L	0.569857	0.689205
ENSG00000145088.7	EAF2	0.569857	0.689205
ENSG00000146386.7	ABRACL	0.569857	0.689205
ENSG00000147202.16	DIAPH2	-0.567657	0.689205
ENSG00000149948.12	HMGA2	0.567657	0.689205
ENSG00000157654.16	PALM2-AKAP2	-0.569857	0.689205
ENSG00000162729.12	IGSF8	0.567657	0.689205
ENSG00000166938.11	DIS3L	-0.569857	0.689205
ENSG00000167699.12	GLOD4	0.569857	0.689205
ENSG00000168032.7	ENTPD3	0.567657	0.689205
ENSG00000169688.10	MT1B	0.567657	0.689205
ENSG00000169926.8	KLF13	-0.567657	0.689205
ENSG00000172995.15	ARPP21	0.567657	0.689205
ENSG00000173674.9	EIF1AX	-0.567657	0.689205
ENSG00000174231.15	PRPF8	-0.567657	0.689205
ENSG00000177363.4	LRRN4CL	-0.567657	0.689205
ENSG00000179163.11	FUCA1	0.569857	0.689205
ENSG00000181562.3	EDDM3A	0.569857	0.689205
ENSG00000198162.11	MAN1A2	0.567657	0.689205
ENSG00000203952.8	CCDC160	0.569857	0.689205
ENSG00000214290.6	COLCA2	-0.567657	0.689205
ENSG00000229292.1	RFPL4AL1	0.567657	0.689205
ENSG00000247315.3	ZCCHC3	-0.569857	0.689205
ENSG00000266302.4	RP11-219A15.1	-0.567657	0.689205
ENSG00000180433.4	OR6K6	0.567325	0.69108
ENSG00000111203.10	ITFG2	-0.565457	0.692187
ENSG00000114030.11	KPNA1	0.565457	0.692187
ENSG00000114857.16	NKTR	-0.565457	0.692187
ENSG00000121314.2	TAS2R8	-0.565457	0.692187
ENSG00000139192.10	TAPBPL	-0.565457	0.692187
ENSG00000143450.13	OAZ3	0.565457	0.692187
ENSG00000143977.12	SNRPG	0.565457	0.692187
ENSG00000149133.1	OR5F1	-0.567059	0.692187
ENSG00000151615.3	POU4F2	0.565457	0.692187
ENSG00000156873.14	PHKG2	0.565457	0.692187
ENSG00000164100.8	NDST3	0.565457	0.692187
ENSG00000173209.21	AHSA2	-0.565457	0.692187
ENSG00000174021.9	GNG5	0.565457	0.692187
ENSG00000186088.14	GSAP	-0.565457	0.692187
ENSG00000188396.3	TCTEX1D4	-0.565457	0.692187
ENSG00000213022.5	KLK9	0.565749	0.692187
ENSG00000214367.6	HAUS3	-0.565457	0.692187
ENSG00000236398.2	TAS2R39	0.565457	0.692187
ENSG00000261884.2	CTC-479C5.12	-0.565457	0.692187
ENSG00000074660.14	SCARF1	-0.563257	0.695891
ENSG00000095564.12	BTAF1	-0.563257	0.695891
ENSG00000107147.10	KCNT1	-0.563257	0.695891
ENSG00000110104.10	CCDC86	-0.563257	0.695891
ENSG00000115718.16	PROC	0.563257	0.695891
ENSG00000131462.6	TUBG1	0.563257	0.695891
ENSG00000132676.14	DAP3	0.563257	0.695891
ENSG00000138061.10	CYP1B1	0.563257	0.695891
ENSG00000138604.8	GLCE	0.563257	0.695891
ENSG00000141552.16	ANAPC11	0.563257	0.695891
ENSG00000143217.8	PVRL4	0.563257	0.695891
ENSG00000147113.15	CXorf36	-0.563257	0.695891
ENSG00000149823.6	VPS51	-0.563257	0.695891
ENSG00000168275.13	COA6	0.563257	0.695891
ENSG00000177383.4	MAGEF1	0.563257	0.695891
ENSG00000183760.9	PAPL	0.563257	0.695891
ENSG00000196353.10	CPNE4	0.563257	0.695891
ENSG00000197818.10	SLC9A8	-0.563257	0.695891
ENSG00000225399.4	RP11-3B7.1	-0.563257	0.695891
ENSG00000227140.3	USP17L5	0.563188	0.695891
ENSG00000003987.12	MTMR7	0.558856	0.696901
ENSG00000022277.11	RTFDC1	-0.558856	0.696901
ENSG00000049239.11	H6PD	-0.558856	0.696901
ENSG00000064195.7	DLX3	0.561056	0.696901
ENSG00000100084.13	HIRA	-0.561056	0.696901
ENSG00000100129.16	EIF3L	-0.558856	0.696901
ENSG00000105971.13	CAV2	-0.558856	0.696901
ENSG00000113100.8	CDH9	0.558856	0.696901
ENSG00000117425.12	PTCH2	-0.561056	0.696901
ENSG00000122644.11	ARL4A	-0.558856	0.696901
ENSG00000128313.2	APOL5	-0.561056	0.696901
ENSG00000130294.13	KIF1A	0.558856	0.696901
ENSG00000132507.16	EIF5A	0.558856	0.696901
ENSG00000132793.10	LPIN3	-0.561056	0.696901
ENSG00000134248.12	LAMTOR5	0.558856	0.696901
ENSG00000137996.11	RTCA	0.558856	0.696901
ENSG00000138166.5	DUSP5	0.558856	0.696901
ENSG00000139890.8	REM2	0.561056	0.696901
ENSG00000140400.13	MAN2C1	-0.558856	0.696901
ENSG00000148384.11	INPP5E	-0.561056	0.696901
ENSG00000148935.9	GAS2	-0.561056	0.696901
ENSG00000153976.2	HS3ST3A1	0.561056	0.696901
ENSG00000154845.14	PPP4R1	0.558856	0.696901
ENSG00000155066.14	PROM2	0.561056	0.696901
ENSG00000158315.9	RHBDL2	0.561056	0.696901
ENSG00000160284.13	SPATC1L	0.558856	0.696901
ENSG00000166224.15	SGPL1	0.558856	0.696901
ENSG00000166676.13	TVP23A	-0.561056	0.696901
ENSG00000166716.8	ZNF592	-0.558856	0.696901
ENSG00000167633.15	KIR3DL1	-0.558856	0.696901
ENSG00000167862.8	ICT1	0.558856	0.696901
ENSG00000174599.5	TRAM1L1	0.558856	0.696901
ENSG00000176248.8	ANAPC2	-0.558856	0.696901
ENSG00000180628.13	PCGF5	-0.561056	0.696901
ENSG00000183807.7	FAM162B	-0.558856	0.696901
ENSG00000184434.7	LRRC19	0.558856	0.696901
ENSG00000188677.13	PARVB	-0.561056	0.696901
ENSG00000188735.11	TMEM120B	-0.558856	0.696901
ENSG00000196266.4	OR10J3	0.558856	0.696901
ENSG00000196535.13	MYO18A	-0.561056	0.696901
ENSG00000196796.5	CTB-134H23.2	-0.561056	0.696901
ENSG00000197157.9	SND1	-0.561056	0.696901
ENSG00000198841.3	KTI12	0.561056	0.696901
ENSG00000204086.4	RPA4	-0.558856	0.696901
ENSG00000240053.8	LY6G5B	-0.561056	0.696901
ENSG00000262526.2	CTD-2545G14.7	-0.559471	0.696901
ENSG00000272305.4	RP11-894J14.5	-0.561056	0.696901
ENSG00000272886.4	DCP1A	-0.561056	0.696901
ENSG00000047056.13	WDR37	-0.556656	0.698712
ENSG00000077380.14	DYNC1I2	0.556656	0.698712
ENSG00000115457.8	IGFBP2	0.556656	0.698712
ENSG00000136827.11	TOR1A	0.556656	0.698712
ENSG00000143320.7	CRABP2	0.556656	0.698712
ENSG00000144711.12	IQSEC1	-0.556656	0.698712
ENSG00000167618.8	LAIR2	-0.556656	0.698712
ENSG00000169635.8	HIC2	-0.556656	0.698712
ENSG00000169851.14	PCDH7	0.556656	0.698712
ENSG00000172014.12	ANKRD20A4	-0.556656	0.698712
ENSG00000172209.5	GPR22	0.556656	0.698712
ENSG00000173930.8	SLCO4C1	0.556656	0.698712
ENSG00000187080.7	OR2AK2	-0.556909	0.698712
ENSG00000188549.11	C15orf52	-0.556656	0.698712
ENSG00000188997.6	KCTD21	0.556656	0.698712
ENSG00000196431.3	CRYBA4	0.556656	0.698712
ENSG00000196547.13	MAN2A2	-0.556656	0.698712
ENSG00000197969.10	VPS13A	-0.556656	0.698712
ENSG00000198785.4	GRIN3A	-0.556656	0.698712
ENSG00000203995.8	ZYG11A	0.556656	0.698712
ENSG00000204967.9	PCDHA4	0.556656	0.698712
ENSG00000213760.9	ATP6V1G2	0.556656	0.698712
ENSG00000237515.7	SHISA9	0.556656	0.698712
ENSG00000020181.16	GPR124	-0.554456	0.702016
ENSG00000080573.6	COL5A3	-0.554456	0.702016
ENSG00000108852.13	MPP2	0.554456	0.702016
ENSG00000115216.12	NRBP1	0.554456	0.702016
ENSG00000115806.11	GORASP2	0.554456	0.702016
ENSG00000125430.7	HS3ST3B1	0.554456	0.702016
ENSG00000127774.6	EMC6	0.554456	0.702016
ENSG00000136205.15	TNS3	-0.554456	0.702016
ENSG00000137204.13	SLC22A7	0.554456	0.702016
ENSG00000137764.18	MAP2K5	-0.554456	0.702016
ENSG00000138675.15	FGF5	0.554456	0.702016
ENSG00000142751.13	GPN2	0.554456	0.702016
ENSG00000143257.10	NR1I3	0.554456	0.702016
ENSG00000152954.10	NRSN1	0.554456	0.702016
ENSG00000160271.13	RALGDS	-0.554456	0.702016
ENSG00000171596.6	NMUR1	-0.554456	0.702016
ENSG00000188729.5	OSTN	-0.554456	0.702016
ENSG00000221821.3	C6orf226	0.554456	0.702016
ENSG00000234511.7	C5orf58	-0.554456	0.702016
ENSG00000241794.1	SPRR2A	0.554456	0.702016
ENSG00000267710.4	AC006116.20	-0.554456	0.702016
ENSG00000033800.12	PIAS1	-0.550055	0.70295
ENSG00000079313.10	REXO1	-0.550055	0.70295
ENSG00000104946.9	TBC1D17	-0.550055	0.70295
ENSG00000112245.8	PTP4A1	0.552256	0.70295
ENSG00000115520.7	COQ10B	0.550055	0.70295
ENSG00000117262.17	GPR89A	0.550055	0.70295
ENSG00000118058.19	KMT2A	-0.550055	0.70295
ENSG00000124251.9	TP53TG5	-0.552256	0.70295
ENSG00000129933.19	MAU2	-0.552256	0.70295
ENSG00000130173.12	C19orf80	-0.550055	0.70295
ENSG00000132207.16	SLX1A	-0.550055	0.70295
ENSG00000134030.12	CTIF	-0.552256	0.70295
ENSG00000141668.8	CBLN2	0.552256	0.70295
ENSG00000141736.12	ERBB2	0.550055	0.70295
ENSG00000142528.14	ZNF473	-0.552256	0.70295
ENSG00000143398.18	PIP5K1A	0.550055	0.70295
ENSG00000145384.3	FABP2	0.550055	0.70295
ENSG00000146013.9	GFRA3	0.552256	0.70295
ENSG00000146909.6	NOM1	-0.552256	0.70295
ENSG00000147604.12	RPL7	-0.552256	0.70295
ENSG00000157999.5	ANKRD61	-0.550055	0.70295
ENSG00000158813.16	EDA	-0.550055	0.70295
ENSG00000164500.6	C7orf72	-0.552256	0.70295
ENSG00000165124.16	SVEP1	-0.550055	0.70295
ENSG00000168447.9	SCNN1B	0.552256	0.70295
ENSG00000169567.10	HINT1	0.550055	0.70295
ENSG00000178078.10	STAP2	0.552256	0.70295
ENSG00000182195.7	LDOC1	0.552256	0.70295
ENSG00000184459.7	BPIFC	0.550055	0.70295
ENSG00000185019.15	UBOX5	-0.552256	0.70295
ENSG00000185920.14	PTCH1	-0.550055	0.70295
ENSG00000189127.6	ANKRD34B	0.552256	0.70295
ENSG00000196156.4	KRTAP4-3	0.553557	0.70295
ENSG00000196371.3	FUT4	-0.552256	0.70295
ENSG00000197124.10	ZNF682	0.550055	0.70295
ENSG00000197530.11	MIB2	-0.550055	0.70295
ENSG00000203737.3	GPR52	0.550055	0.70295
ENSG00000203814.6	HIST2H2BF	0.552256	0.70295
ENSG00000204518.2	AADACL4	0.550055	0.70295
ENSG00000204619.6	PPP1R11	0.550055	0.70295
ENSG00000205643.9	CDPF1	-0.552256	0.70295
ENSG00000212122.3	TSSK1B	0.550055	0.70295
ENSG00000214188.8	ST7-OT4	-0.552256	0.70295
ENSG00000215301.8	DDX3X	-0.550055	0.70295
ENSG00000234278.3	PRR20E	0.554136	0.70295
ENSG00000234284.5	ZNF879	0.550055	0.70295
ENSG00000248874.4	C5orf17	0.550055	0.70295
ENSG00000253457.2	SMIM18	0.550055	0.70295
ENSG00000265690.6	RP11-5A19.5	-0.550661	0.70295
ENSG00000273025.1	CELF6	-0.552256	0.70295
ENSG00000278566.1	OR4F29	0.5513	0.70295
ENSG00000278889.2	OR2S2	0.552256	0.70295
ENSG00000026036.19	RTEL1-TNFRSF6B	-0.547855	0.706672
ENSG00000035928.13	RFC1	-0.547855	0.706672
ENSG00000065559.13	MAP2K4	0.545655	0.706672
ENSG00000065802.10	ASB1	-0.545655	0.706672
ENSG00000067141.15	NEO1	-0.547855	0.706672
ENSG00000067221.12	STOML1	-0.545655	0.706672
ENSG00000075673.10	ATP12A	0.545655	0.706672
ENSG00000079931.13	MOXD1	0.545655	0.706672
ENSG00000082516.8	GEMIN5	-0.547855	0.706672
ENSG00000089820.14	ARHGAP4	-0.545655	0.706672
ENSG00000099385.10	BCL7C	0.545655	0.706672
ENSG00000101882.8	NKAP	-0.545655	0.706672
ENSG00000102572.13	STK24	0.547855	0.706672
ENSG00000102984.13	ZNF821	0.545655	0.706672
ENSG00000105397.12	TYK2	-0.545655	0.706672
ENSG00000105483.15	CARD8	-0.545655	0.706672
ENSG00000117308.13	GALE	0.547855	0.706672
ENSG00000117472.8	TSPAN1	0.545655	0.706672
ENSG00000123307.3	NEUROD4	0.547855	0.706672
ENSG00000126001.14	CEP250	-0.545655	0.706672
ENSG00000129534.12	MIS18BP1	-0.545655	0.706672
ENSG00000135686.11	KLHL36	-0.547855	0.706672
ENSG00000137709.8	POU2F3	0.547855	0.706672
ENSG00000142733.13	MAP3K6	-0.545655	0.706672
ENSG00000143315.6	PIGM	0.545655	0.706672
ENSG00000143653.9	SCCPDH	0.545655	0.706672
ENSG00000144837.7	PLA1A	-0.545655	0.706672
ENSG00000146205.12	ANO7	0.547855	0.706672
ENSG00000147471.10	PROSC	0.547855	0.706672
ENSG00000157551.16	KCNJ15	0.547855	0.706672
ENSG00000157873.16	TNFRSF14	-0.545655	0.706672
ENSG00000160753.14	RUSC1	0.547855	0.706672
ENSG00000160951.3	PTGER1	0.545655	0.706672
ENSG00000161203.12	AP2M1	0.545655	0.706672
ENSG00000162482.4	AKR7A3	0.545655	0.706672
ENSG00000164167.8	LSM6	-0.545655	0.706672
ENSG00000168826.14	ZBTB49	-0.547855	0.706672
ENSG00000173436.12	MINOS1	0.547855	0.706672
ENSG00000182352.7	C17orf77	-0.547855	0.706672
ENSG00000183255.10	PTTG1IP	0.545655	0.706672
ENSG00000183340.6	JRKL	-0.547855	0.706672
ENSG00000183908.5	LRRC55	0.545655	0.706672
ENSG00000185156.5	MFSD6L	0.545655	0.706672
ENSG00000186222.4	BLOC1S4	0.547855	0.706672
ENSG00000188690.11	UROS	0.545655	0.706672
ENSG00000188859.6	FAM78B	-0.545655	0.706672
ENSG00000196427.12	NBPF4	0.545655	0.706672
ENSG00000212643.2	ZRSR1	-0.545655	0.706672
ENSG00000243449.5	C4orf48	0.545655	0.706672
ENSG00000106397.10	PLOD3	-0.543455	0.709125
ENSG00000108829.9	LRRC59	0.543455	0.709125
ENSG00000113638.11	TTC33	-0.543455	0.709125
ENSG00000133101.8	CCNA1	0.543455	0.709125
ENSG00000138279.14	ANXA7	0.543455	0.709125
ENSG00000140332.14	TLE3	0.543455	0.709125
ENSG00000142224.14	IL19	0.543455	0.709125
ENSG00000145220.12	LYAR	-0.543455	0.709125
ENSG00000147421.16	HMBOX1	-0.543455	0.709125
ENSG00000156697.11	UTP14A	-0.543455	0.709125
ENSG00000159377.9	PSMB4	0.543455	0.709125
ENSG00000162066.13	AMDHD2	-0.543455	0.709125
ENSG00000163795.12	ZNF513	0.543455	0.709125
ENSG00000166145.13	SPINT1	0.543455	0.709125
ENSG00000167654.16	ATCAY	0.543455	0.709125
ENSG00000169469.8	SPRR1B	0.543455	0.709125
ENSG00000171302.15	CANT1	0.543455	0.709125
ENSG00000171953.14	ATPAF2	0.543455	0.709125
ENSG00000172458.4	IL17D	-0.543455	0.709125
ENSG00000175793.11	SFN	0.543455	0.709125
ENSG00000188293.5	IGFL1	0.543455	0.709125
ENSG00000196199.12	MPHOSPH8	-0.543455	0.709125
ENSG00000204669.8	C9orf57	-0.543455	0.709125
ENSG00000224470.6	ATXN1L	-0.543455	0.709125
ENSG00000063046.16	EIF4B	-0.541254	0.7129
ENSG00000107331.15	ABCA2	-0.541254	0.7129
ENSG00000115590.12	IL1R2	0.541254	0.7129
ENSG00000135218.16	CD36	-0.541254	0.7129
ENSG00000135925.7	WNT10A	0.541254	0.7129
ENSG00000135945.8	REV1	-0.541254	0.7129
ENSG00000142025.14	DMRTC2	0.541254	0.7129
ENSG00000144649.7	FAM198A	0.541254	0.7129
ENSG00000144712.10	CAND2	0.541254	0.7129
ENSG00000157184.5	CPT2	0.541254	0.7129
ENSG00000158850.13	B4GALT3	0.541254	0.7129
ENSG00000160087.19	UBE2J2	0.541254	0.7129
ENSG00000160446.17	ZDHHC12	0.541254	0.7129
ENSG00000162849.14	KIF26B	0.541254	0.7129
ENSG00000167105.6	TMEM92	0.541254	0.7129
ENSG00000171067.9	C11orf24	0.541254	0.7129
ENSG00000179817.4	MRGPRX4	-0.541254	0.7129
ENSG00000183715.12	OPCML	0.541254	0.7129
ENSG00000204969.6	PCDHA2	0.541254	0.7129
ENSG00000242485.4	MRPL20	0.541254	0.7129
ENSG00000243708.7	PLA2G4B	-0.541254	0.7129
ENSG00000257335.7	MGAM	0.541254	0.7129
ENSG00000023697.11	DERA	0.536854	0.715319
ENSG00000053747.14	LAMA3	-0.536854	0.715319
ENSG00000089225.18	TBX5	-0.536854	0.715319
ENSG00000102755.9	FLT1	-0.536854	0.715319
ENSG00000105248.14	CCDC94	-0.539054	0.715319
ENSG00000106263.16	EIF3B	-0.536854	0.715319
ENSG00000109113.16	RAB34	0.536854	0.715319
ENSG00000112941.11	PAPD7	-0.539054	0.715319
ENSG00000114315.3	HES1	0.536854	0.715319
ENSG00000115221.9	ITGB6	0.536854	0.715319
ENSG00000117118.8	SDHB	0.536854	0.715319
ENSG00000120211.4	INSL4	0.539054	0.715319
ENSG00000122642.9	FKBP9	-0.536854	0.715319
ENSG00000124160.10	NCOA5	-0.536854	0.715319
ENSG00000125498.18	KIR2DL1	-0.536854	0.715319
ENSG00000133111.3	RFXAP	-0.539054	0.715319
ENSG00000134717.16	BTF3L4	0.539054	0.715319
ENSG00000137331.11	IER3	0.539054	0.715319
ENSG00000137947.10	GTF2B	0.539054	0.715319
ENSG00000138175.8	ARL3	0.536854	0.715319
ENSG00000143256.4	PFDN2	0.536854	0.715319
ENSG00000156973.12	PDE6D	0.536854	0.715319
ENSG00000158786.4	PLA2G2F	0.536854	0.715319
ENSG00000159212.11	CLIC6	0.536854	0.715319
ENSG00000160908.14	ZNF394	-0.539054	0.715319
ENSG00000162139.8	NEU3	-0.536854	0.715319
ENSG00000163737.3	PF4	-0.536854	0.715319
ENSG00000164626.8	KCNK5	0.536854	0.715319
ENSG00000164855.14	TMEM184A	0.536854	0.715319
ENSG00000168298.5	HIST1H1E	0.539054	0.715319
ENSG00000169282.16	KCNAB1	-0.539054	0.715319
ENSG00000170128.3	GPR25	-0.536854	0.715319
ENSG00000170482.15	SLC23A1	0.539054	0.715319
ENSG00000171773.2	NXNL1	-0.539054	0.715319
ENSG00000171877.18	FRMD5	0.536854	0.715319
ENSG00000173581.6	CCDC106	0.536854	0.715319
ENSG00000174521.7	TTC9B	0.536854	0.715319
ENSG00000175643.8	RMI2	0.536854	0.715319
ENSG00000178053.16	MLF1	0.536854	0.715319
ENSG00000178878.11	APOLD1	-0.539054	0.715319
ENSG00000180370.9	PAK2	0.536854	0.715319
ENSG00000183729.3	NPBWR1	0.536854	0.715319
ENSG00000185090.13	MANEAL	0.536854	0.715319
ENSG00000187800.12	PEAR1	-0.539054	0.715319
ENSG00000188112.7	C6orf132	0.539054	0.715319
ENSG00000188818.11	ZDHHC11	-0.539054	0.715319
ENSG00000196323.10	ZBTB44	-0.536854	0.715319
ENSG00000196576.13	PLXNB2	0.539054	0.715319
ENSG00000203872.6	C6orf163	-0.536854	0.715319
ENSG00000205358.3	MT1H	0.536854	0.715319
ENSG00000244623.1	OR2AE1	-0.536854	0.715319
ENSG00000248710.1	RP11-432B6.3	0.539054	0.715319
ENSG00000266200.5	PNLIPRP2	0.539054	0.715319
ENSG00000277182.1	CTB-58E17.5	0.539054	0.715319
ENSG00000007350.15	TKTL1	-0.532454	0.718054
ENSG00000022556.14	NLRP2	0.532454	0.718054
ENSG00000049323.14	LTBP1	0.534654	0.718054
ENSG00000079616.11	KIF22	0.534654	0.718054
ENSG00000081059.18	TCF7	-0.534654	0.718054
ENSG00000081665.12	ZNF506	-0.532454	0.718054
ENSG00000090971.4	NAT14	0.532454	0.718054
ENSG00000102309.11	PIN4	0.532454	0.718054
ENSG00000103005.10	USB1	0.534654	0.718054
ENSG00000103154.8	NECAB2	0.532454	0.718054
ENSG00000103269.12	RHBDL1	0.532454	0.718054
ENSG00000106258.12	CYP3A5	-0.534654	0.718054
ENSG00000117450.12	PRDX1	0.532454	0.718054
ENSG00000122299.10	ZC3H7A	-0.534654	0.718054
ENSG00000122882.9	ECD	0.534654	0.718054
ENSG00000124089.4	MC3R	-0.532454	0.718054
ENSG00000124568.9	SLC17A1	0.532454	0.718054
ENSG00000128052.8	KDR	-0.532454	0.718054
ENSG00000132854.17	KANK4	0.532454	0.718054
ENSG00000133055.7	MYBPH	0.534654	0.718054
ENSG00000135297.14	MTO1	0.534654	0.718054
ENSG00000141568.18	FOXK2	0.532454	0.718054
ENSG00000142544.6	CTU1	-0.532454	0.718054
ENSG00000143252.13	SDHC	0.534654	0.718054
ENSG00000147535.15	PPAPDC1B	0.532454	0.718054
ENSG00000150776.16	C11orf57	-0.532454	0.718054
ENSG00000152380.8	FAM151B	0.534654	0.718054
ENSG00000153827.12	TRIP12	0.532454	0.718054
ENSG00000155366.15	RHOC	0.532454	0.718054
ENSG00000163462.16	TRIM46	0.534654	0.718054
ENSG00000164509.12	IL31RA	0.532454	0.718054
ENSG00000165553.4	NGB	0.532454	0.718054
ENSG00000166261.9	ZNF202	-0.534654	0.718054
ENSG00000166509.9	CLEC3A	0.532454	0.718054
ENSG00000168101.13	NUDT16L1	0.532454	0.718054
ENSG00000171135.12	JAGN1	0.534654	0.718054
ENSG00000173156.5	RHOD	0.532454	0.718054
ENSG00000177030.15	DEAF1	-0.534654	0.718054
ENSG00000178301.3	AQP11	0.532454	0.718054
ENSG00000178462.10	TUBAL3	0.534654	0.718054
ENSG00000180205.3	WFDC9	-0.534654	0.718054
ENSG00000180822.10	PSMG4	-0.534654	0.718054
ENSG00000181449.3	SOX2	0.532454	0.718054
ENSG00000183323.11	CCDC125	0.532454	0.718054
ENSG00000184677.15	ZBTB40	-0.532454	0.718054
ENSG00000187268.10	FAM9C	-0.532454	0.718054
ENSG00000187848.11	P2RX2	0.532454	0.718054
ENSG00000189252.4	SPANXN3	0.534654	0.718054
ENSG00000196570.2	PFN3	0.534654	0.718054
ENSG00000198121.12	LPAR1	0.532454	0.718054
ENSG00000198721.11	ECI2	0.532454	0.718054
ENSG00000204624.7	PTCHD2	0.532454	0.718054
ENSG00000233412.3	OR5H15	0.535915	0.718054
ENSG00000260903.2	XKR7	0.532454	0.718054
ENSG00000274276.3	CBS	0.532454	0.718054
ENSG00000060491.15	OGFR	-0.530253	0.719987
ENSG00000086065.12	CHMP5	0.530253	0.719987
ENSG00000089057.13	SLC23A2	-0.530253	0.719987
ENSG00000101255.9	TRIB3	-0.530253	0.719987
ENSG00000110931.17	CAMKK2	-0.530253	0.719987
ENSG00000113300.10	CNOT6	0.530253	0.719987
ENSG00000117054.12	ACADM	0.530253	0.719987
ENSG00000121690.8	DEPDC7	0.530253	0.719987
ENSG00000121871.3	SLITRK3	0.530253	0.719987
ENSG00000123572.15	NRK	0.530253	0.719987
ENSG00000124222.20	STX16	-0.530253	0.719987
ENSG00000132703.3	APCS	0.530253	0.719987
ENSG00000136603.12	SKIL	0.530253	0.719987
ENSG00000140853.14	NLRC5	-0.530253	0.719987
ENSG00000141965.4	FEM1A	-0.530253	0.719987
ENSG00000149231.10	CCDC82	-0.530253	0.719987
ENSG00000156006.4	NAT2	0.530253	0.719987
ENSG00000159214.11	CCDC24	0.530253	0.719987
ENSG00000162755.12	KLHDC9	0.530253	0.719987
ENSG00000163125.14	RPRD2	0.530253	0.719987
ENSG00000173208.3	ABCD2	-0.530253	0.719987
ENSG00000177374.11	HIC1	-0.530253	0.719987
ENSG00000178372.7	CALML5	0.530253	0.719987
ENSG00000180329.12	CCDC43	0.530253	0.719987
ENSG00000182040.7	USH1G	0.530253	0.719987
ENSG00000182156.8	ENPP7	0.530253	0.719987
ENSG00000185033.13	SEMA4B	0.530253	0.719987
ENSG00000001497.15	LAS1L	-0.528053	0.721078
ENSG00000099994.10	SUSD2	0.528053	0.721078
ENSG00000103449.10	SALL1	0.528053	0.721078
ENSG00000116898.10	MRPS15	0.528053	0.721078
ENSG00000121410.10	A1BG	0.528053	0.721078
ENSG00000125533.5	BHLHE23	-0.528053	0.721078
ENSG00000127838.12	PNKD	0.528053	0.721078
ENSG00000131482.8	G6PC	0.528053	0.721078
ENSG00000137501.15	SYTL2	0.528053	0.721078
ENSG00000143207.18	RFWD2	0.528053	0.721078
ENSG00000143553.9	SNAPIN	0.528053	0.721078
ENSG00000147144.11	CCDC120	0.528053	0.721078
ENSG00000150712.9	MTMR12	-0.528053	0.721078
ENSG00000157368.9	IL34	-0.528053	0.721078
ENSG00000160961.10	ZNF333	-0.528053	0.721078
ENSG00000161649.11	CD300LG	-0.528053	0.721078
ENSG00000163882.8	POLR2H	0.528053	0.721078
ENSG00000164645.2	C7orf62	0.528053	0.721078
ENSG00000165275.8	TRMT10B	-0.528053	0.721078
ENSG00000170653.17	ATF7	-0.528053	0.721078
ENSG00000173757.8	STAT5B	-0.528053	0.721078
ENSG00000173992.7	CCS	0.528053	0.721078
ENSG00000174292.11	TNK1	0.528053	0.721078
ENSG00000180697.7	C3orf22	-0.528053	0.721078
ENSG00000182752.9	PAPPA	0.528053	0.721078
ENSG00000183621.14	ZNF438	-0.528053	0.721078
ENSG00000184185.8	KCNJ12	0.528053	0.721078
ENSG00000204866.7	IGFL2	0.528053	0.721078
ENSG00000268043.6	NBPF12	-0.528053	0.721078
ENSG00000006555.9	TTC22	0.525853	0.72591
ENSG00000053108.15	FSTL4	0.525853	0.72591
ENSG00000067992.11	PDK3	0.525853	0.72591
ENSG00000095627.8	TDRD1	0.525853	0.72591
ENSG00000100353.16	EIF3D	-0.525853	0.72591
ENSG00000108639.6	SYNGR2	0.525853	0.72591
ENSG00000108947.4	EFNB3	0.525853	0.72591
ENSG00000125818.16	PSMF1	-0.525853	0.72591
ENSG00000128655.15	PDE11A	-0.525853	0.72591
ENSG00000129255.13	MPDU1	0.525853	0.72591
ENSG00000136783.9	NIPSNAP3A	0.525853	0.72591
ENSG00000145808.7	ADAMTS19	0.525853	0.72591
ENSG00000147804.8	SLC39A4	0.525853	0.72591
ENSG00000149571.9	KIRREL3	0.525853	0.72591
ENSG00000163630.9	SYNPR	0.525853	0.72591
ENSG00000164118.11	CEP44	-0.525853	0.72591
ENSG00000173335.4	CST9	0.525853	0.72591
ENSG00000184986.9	TMEM121	0.525853	0.72591
ENSG00000188747.7	NOXA1	0.525853	0.72591
ENSG00000196946.8	ZNF705A	-0.525853	0.72591
ENSG00000213977.6	TAX1BP3	0.525853	0.72591
ENSG00000214643.5	DEFB133	-0.526554	0.72591
ENSG00000008256.14	CYTH3	-0.523653	0.726848
ENSG00000035499.11	DEPDC1B	0.523653	0.726848
ENSG00000044446.10	PHKA2	-0.523653	0.726848
ENSG00000079462.6	PAFAH1B3	0.523653	0.726848
ENSG00000101040.18	ZMYND8	0.523653	0.726848
ENSG00000111704.9	NANOG	0.523653	0.726848
ENSG00000113303.10	BTNL8	-0.523653	0.726848
ENSG00000124602.8	UNC5CL	0.523653	0.726848
ENSG00000130733.9	YIPF2	0.523653	0.726848
ENSG00000132010.14	ZNF20	0.523653	0.726848
ENSG00000132849.17	INADL	0.523653	0.726848
ENSG00000145284.10	SCD5	0.523653	0.726848
ENSG00000152766.5	ANKRD22	0.523653	0.726848
ENSG00000157916.17	RER1	0.523653	0.726848
ENSG00000158865.11	SLC5A11	0.523653	0.726848
ENSG00000163435.14	ELF3	0.523653	0.726848
ENSG00000163807.5	KIAA1143	-0.523653	0.726848
ENSG00000167395.10	ZNF646	-0.523653	0.726848
ENSG00000168887.9	C2orf68	0.523653	0.726848
ENSG00000170160.15	CCDC144A	-0.523653	0.726848
ENSG00000171160.16	MORN4	0.523653	0.726848
ENSG00000173678.13	SPDYE2B	-0.523653	0.726848
ENSG00000175161.12	CADM2	0.523653	0.726848
ENSG00000182447.4	OTOL1	-0.524229	0.726848
ENSG00000182481.7	KPNA2	0.523653	0.726848
ENSG00000184867.12	ARMCX2	0.523653	0.726848
ENSG00000187045.15	TMPRSS6	0.523653	0.726848
ENSG00000198668.9	CALM1	0.523653	0.726848
ENSG00000241489.6	IDS	-0.523653	0.726848
ENSG00000266076.1	CTD-2535L24.2	-0.523653	0.726848
ENSG00000076108.10	BAZ2A	-0.521452	0.73291
ENSG00000099995.17	SF3A1	-0.521452	0.73291
ENSG00000100243.19	CYB5R3	-0.521452	0.73291
ENSG00000100884.8	CPNE6	0.521452	0.73291
ENSG00000104332.10	SFRP1	0.521452	0.73291
ENSG00000118094.10	TREH	0.521452	0.73291
ENSG00000124813.19	RUNX2	0.521452	0.73291
ENSG00000131788.14	PIAS3	0.521452	0.73291
ENSG00000137392.8	CLPS	0.521452	0.73291
ENSG00000147274.13	RBMX	-0.521452	0.73291
ENSG00000158477.6	CD1A	0.521452	0.73291
ENSG00000162972.9	C2orf47	0.521452	0.73291
ENSG00000163945.14	UVSSA	-0.521452	0.73291
ENSG00000165474.5	GJB2	0.521452	0.73291
ENSG00000168040.4	FADD	0.521452	0.73291
ENSG00000215018.8	COL28A1	0.521452	0.73291
ENSG00000240240.7	RP11-146D12.2	-0.521452	0.73291
ENSG00000262543.1	RP3-422G23.4	0.521452	0.73291
ENSG00000274869.1	RP11-195B21.3	-0.521452	0.73291
ENSG00000276581.2	SPATA31A5	0.522255	0.73291
ENSG00000025800.12	KPNA6	0.519252	0.734656
ENSG00000100908.12	EMC9	0.519252	0.734656
ENSG00000111707.10	SUDS3	0.519252	0.734656
ENSG00000117505.11	DR1	0.519252	0.734656
ENSG00000126259.18	KIRREL2	0.519252	0.734656
ENSG00000130749.8	ZC3H4	-0.519252	0.734656
ENSG00000135966.11	TGFBRAP1	-0.519252	0.734656
ENSG00000147526.18	TACC1	-0.519252	0.734656
ENSG00000153086.12	ACMSD	0.519252	0.734656
ENSG00000156482.9	RPL30	-0.519252	0.734656
ENSG00000157680.14	DGKI	-0.519252	0.734656
ENSG00000157933.9	SKI	-0.519252	0.734656
ENSG00000162585.15	C1orf86	0.519252	0.734656
ENSG00000163166.12	IWS1	0.519252	0.734656
ENSG00000163395.15	IGFN1	-0.519252	0.734656
ENSG00000177600.7	RPLP2	-0.519252	0.734656
ENSG00000181541.5	MAB21L2	0.519252	0.734656
ENSG00000181781.8	ODF3L2	-0.519252	0.734656
ENSG00000182793.9	GSTA5	0.519252	0.734656
ENSG00000184363.8	PKP3	0.519252	0.734656
ENSG00000185155.10	MIXL1	0.519252	0.734656
ENSG00000185306.11	C12orf56	0.519252	0.734656
ENSG00000197223.10	C1D	0.519252	0.734656
ENSG00000198837.8	DENND4B	-0.519252	0.734656
ENSG00000256394.2	ASIC5	0.519252	0.734656
ENSG00000261567.1	RP11-680G10.1	-0.519252	0.734656
ENSG00000267545.1	AC005779.2	-0.519252	0.734656
ENSG00000269897.4	COMMD3-BMI1	0.519252	0.734656
ENSG00000277258.3	PCGF2	0.519252	0.734656
ENSG00000006194.9	ZNF263	-0.517052	0.73802
ENSG00000103248.16	MTHFSD	-0.517052	0.73802
ENSG00000103257.7	SLC7A5	0.517052	0.73802
ENSG00000115661.12	STK16	0.517052	0.73802
ENSG00000138398.14	PPIG	0.517052	0.73802
ENSG00000141040.13	ZNF287	0.517052	0.73802
ENSG00000141504.10	SAT2	0.517052	0.73802
ENSG00000145335.14	SNCA	-0.517052	0.73802
ENSG00000148942.13	SLC5A12	0.517052	0.73802
ENSG00000149295.12	DRD2	-0.517052	0.73802
ENSG00000155846.15	PPARGC1B	-0.517052	0.73802
ENSG00000157445.13	CACNA2D3	0.517052	0.73802
ENSG00000158856.16	DMTN	-0.517052	0.73802
ENSG00000160201.10	U2AF1	-0.517052	0.73802
ENSG00000160688.17	FLAD1	0.517052	0.73802
ENSG00000169439.10	SDC2	-0.517052	0.73802
ENSG00000170231.14	FABP6	-0.517052	0.73802
ENSG00000180251.4	SLC9A4	0.517052	0.73802
ENSG00000184900.14	SUMO3	0.517052	0.73802
ENSG00000186009.4	ATP4B	0.517052	0.73802
ENSG00000186310.9	NAP1L3	0.517052	0.73802
ENSG00000197555.8	SIPA1L1	0.517052	0.73802
ENSG00000205250.7	E2F4	-0.517052	0.73802
ENSG00000206172.7	HBA1	-0.517052	0.73802
ENSG00000213780.9	GTF2H4	0.517052	0.73802
ENSG00000275714.1	HIST1H3A	0.517052	0.73802
ENSG00000048140.16	TSPAN17	0.514852	0.73955
ENSG00000057663.11	ATG5	0.512652	0.73955
ENSG00000069482.6	GAL	0.514852	0.73955
ENSG00000071246.9	VASH1	-0.512652	0.73955
ENSG00000100227.16	POLDIP3	-0.512652	0.73955
ENSG00000100439.9	ABHD4	0.512652	0.73955
ENSG00000100483.12	VCPKMT	0.514852	0.73955
ENSG00000104432.11	IL7	-0.512652	0.73955
ENSG00000105355.7	PLIN3	0.512652	0.73955
ENSG00000105373.17	GLTSCR2	-0.514852	0.73955
ENSG00000105974.10	CAV1	-0.512652	0.73955
ENSG00000109814.10	UGDH	0.512652	0.73955
ENSG00000110395.4	CBL	-0.512652	0.73955
ENSG00000111445.12	RFC5	0.514852	0.73955
ENSG00000114019.13	AMOTL2	-0.512652	0.73955
ENSG00000114978.16	MOB1A	0.514852	0.73955
ENSG00000115129.12	TP53I3	0.512652	0.73955
ENSG00000119283.14	TRIM67	0.512652	0.73955
ENSG00000119431.8	HDHD3	0.514852	0.73955
ENSG00000120709.9	FAM53C	-0.512652	0.73955
ENSG00000126778.8	SIX1	-0.514852	0.73955
ENSG00000128519.3	TAS2R16	-0.513216	0.73955
ENSG00000129646.12	QRICH2	-0.514852	0.73955
ENSG00000130762.13	ARHGEF16	0.514852	0.73955
ENSG00000136011.13	STAB2	-0.512652	0.73955
ENSG00000137207.10	YIPF3	0.512652	0.73955
ENSG00000137440.4	FGFBP1	0.514852	0.73955
ENSG00000138071.12	ACTR2	0.514852	0.73955
ENSG00000140995.15	DEF8	-0.512652	0.73955
ENSG00000141505.10	ASGR1	-0.512652	0.73955
ENSG00000148377.5	IDI2	-0.514852	0.73955
ENSG00000149735.5	GPHA2	0.512652	0.73955
ENSG00000150630.3	VEGFC	-0.512652	0.73955
ENSG00000150779.10	TIMM8B	0.514852	0.73955
ENSG00000152904.10	GGPS1	0.512652	0.73955
ENSG00000157259.6	GATAD1	-0.512652	0.73955
ENSG00000159197.3	KCNE2	0.514852	0.73955
ENSG00000159228.11	CBR1	0.514852	0.73955
ENSG00000159596.6	TMEM69	0.512652	0.73955
ENSG00000163029.14	SMC6	0.512652	0.73955
ENSG00000163914.4	RHO	0.514852	0.73955
ENSG00000164411.9	GJB7	-0.514852	0.73955
ENSG00000166479.8	TMX3	-0.512652	0.73955
ENSG00000170786.11	SDR16C5	0.514852	0.73955
ENSG00000171421.11	MRPL36	0.512652	0.73955
ENSG00000171792.9	RHNO1	0.512652	0.73955
ENSG00000173926.5	2021-03-03	-0.512652	0.73955
ENSG00000176386.7	CDC26	0.512652	0.73955
ENSG00000178115.11	GOLGA8Q	-0.512652	0.73955
ENSG00000182698.10	RESP18	0.514852	0.73955
ENSG00000187608.7	ISG15	0.514852	0.73955
ENSG00000188092.13	GPR89B	0.512652	0.73955
ENSG00000188505.4	NCCRP1	0.512652	0.73955
ENSG00000197568.12	HHLA3	0.514852	0.73955
ENSG00000204544.5	MUC21	0.514852	0.73955
ENSG00000232258.5	TMEM114	0.512652	0.73955
ENSG00000232653.7	GOLGA8N	-0.514852	0.73955
ENSG00000234829.3	IFNA17	0.51492	0.73955
ENSG00000237524.6	AC114783.1	0.514852	0.73955
ENSG00000241343.8	RPL36A	-0.514852	0.73955
ENSG00000243364.6	EFNA4	0.514852	0.73955
ENSG00000253309.5	SERPINE3	-0.514852	0.73955
ENSG00000276085.1	CCL3L3	-0.514852	0.73955
ENSG00000278299.3	TBC1D3C	0.512652	0.73955
ENSG00000086289.10	EPDR1	-0.510451	0.741987
ENSG00000089050.13	RBBP9	0.510451	0.741987
ENSG00000089116.3	LHX5	0.510451	0.741987
ENSG00000089876.10	DHX32	0.510451	0.741987
ENSG00000099246.15	RAB18	0.510451	0.741987
ENSG00000101161.7	PRPF6	-0.510451	0.741987
ENSG00000101365.19	IDH3B	-0.510451	0.741987
ENSG00000123159.14	GIPC1	0.510451	0.741987
ENSG00000126351.11	THRA	-0.510451	0.741987
ENSG00000128254.12	C22orf24	-0.510451	0.741987
ENSG00000132388.11	UBE2G1	0.510451	0.741987
ENSG00000132698.12	RAB25	0.510451	0.741987
ENSG00000132821.10	VSTM2L	0.510451	0.741987
ENSG00000137142.4	IGFBPL1	0.510451	0.741987
ENSG00000141437.8	SLC25A52	0.510451	0.741987
ENSG00000147041.10	SYTL5	0.510451	0.741987
ENSG00000151577.11	DRD3	-0.510451	0.741987
ENSG00000157150.4	TIMP4	-0.510451	0.741987
ENSG00000164756.11	SLC30A8	0.510451	0.741987
ENSG00000166153.15	DEPDC4	0.510451	0.741987
ENSG00000167107.11	ACSF2	0.510451	0.741987
ENSG00000171016.10	PYGO1	0.510451	0.741987
ENSG00000171450.5	CDK5R2	0.510451	0.741987
ENSG00000181323.7	SPEM1	0.510451	0.741987
ENSG00000186635.13	ARAP1	-0.510451	0.741987
ENSG00000204363.4	SPANXN5	0.510451	0.741987
ENSG00000214700.5	C12orf71	-0.510451	0.741987
ENSG00000215910.6	C1orf167	0.510451	0.741987
ENSG00000275713.1	HIST1H2BH	0.510451	0.741987
ENSG00000090863.10	GLG1	-0.508251	0.74818
ENSG00000100403.11	ZC3H7B	-0.508251	0.74818
ENSG00000109181.10	UGT2B10	0.508251	0.74818
ENSG00000135973.2	GPR45	-0.508251	0.74818
ENSG00000141564.12	RPTOR	-0.508251	0.74818
ENSG00000143867.6	OSR1	-0.508251	0.74818
ENSG00000147676.12	MAL2	0.508251	0.74818
ENSG00000156345.16	CDK20	0.508251	0.74818
ENSG00000163884.3	KLF15	-0.508251	0.74818
ENSG00000166118.6	SPATA19	-0.508251	0.74818
ENSG00000166169.15	POLL	-0.508251	0.74818
ENSG00000169239.11	CA5B	-0.508251	0.74818
ENSG00000172478.16	C2orf54	0.508251	0.74818
ENSG00000181192.10	DHTKD1	0.508251	0.74818
ENSG00000182134.14	TDRKH	0.508251	0.74818
ENSG00000185950.8	IRS2	-0.508251	0.74818
ENSG00000187758.6	ADH1A	-0.508251	0.74818
ENSG00000212993.4	POU5F1B	-0.508251	0.74818
ENSG00000231887.5	PRH1	-0.508251	0.74818
ENSG00000236334.2	PPIAL4G	-0.508251	0.74818
ENSG00000254999.3	BRK1	0.508251	0.74818
ENSG00000006756.14	ARSD	0.506051	0.748633
ENSG00000102886.13	GDPD3	0.506051	0.748633
ENSG00000110108.8	TMEM109	-0.506051	0.748633
ENSG00000110888.16	CAPRIN2	-0.506051	0.748633
ENSG00000114487.8	MORC1	0.506051	0.748633
ENSG00000119669.4	IRF2BPL	0.506051	0.748633
ENSG00000119711.11	ALDH6A1	0.506051	0.748633
ENSG00000120075.5	HOXB5	0.506051	0.748633
ENSG00000122218.13	COPA	0.506051	0.748633
ENSG00000125995.14	ROMO1	0.506051	0.748633
ENSG00000134308.12	YWHAQ	0.506051	0.748633
ENSG00000158156.7	XKR8	0.506051	0.748633
ENSG00000158717.9	RNF166	-0.506051	0.748633
ENSG00000164849.8	GPR146	-0.506051	0.748633
ENSG00000165527.6	ARF6	0.506051	0.748633
ENSG00000165973.16	NELL1	0.506051	0.748633
ENSG00000168228.13	ZCCHC4	-0.506051	0.748633
ENSG00000170522.8	ELOVL6	0.506051	0.748633
ENSG00000176092.12	AIM1L	0.506051	0.748633
ENSG00000176219.2	OR11H6	-0.506051	0.748633
ENSG00000176973.7	FAM89B	0.506051	0.748633
ENSG00000182749.5	PAQR7	0.506051	0.748633
ENSG00000183542.5	KLRC4	-0.506051	0.748633
ENSG00000185958.8	FAM186A	-0.506051	0.748633
ENSG00000185966.3	LCE3E	0.506051	0.748633
ENSG00000186329.8	TMEM212	-0.506051	0.748633
ENSG00000196433.10	ASMT	-0.506051	0.748633
ENSG00000198535.5	C2CD4A	0.506051	0.748633
ENSG00000204195.3	AWAT1	0.506051	0.748633
ENSG00000205882.7	DEFB134	0.506051	0.748633
ENSG00000260691.4	ANKRD20A1	-0.506051	0.748633
ENSG00000272391.4	POM121C	-0.506051	0.748633
ENSG00000275342.3	SGK223	-0.506051	0.748633
ENSG00000277632.1	CCL3	-0.506051	0.748633
ENSG00000046653.13	GPM6B	0.503851	0.75324
ENSG00000100314.3	CABP7	0.503851	0.75324
ENSG00000113083.11	LOX	-0.503851	0.75324
ENSG00000118503.13	TNFAIP3	-0.503851	0.75324
ENSG00000119203.12	CPSF3	0.503851	0.75324
ENSG00000132824.12	SERINC3	-0.503851	0.75324
ENSG00000135914.5	HTR2B	0.503851	0.75324
ENSG00000136895.17	GARNL3	-0.503851	0.75324
ENSG00000137077.6	CCL21	-0.503851	0.75324
ENSG00000137936.15	BCAR3	0.503851	0.75324
ENSG00000139629.14	GALNT6	0.503851	0.75324
ENSG00000141127.13	PRPSAP2	0.503851	0.75324
ENSG00000160606.9	TLCD1	0.503851	0.75324
ENSG00000161202.16	DVL3	0.503851	0.75324
ENSG00000163348.3	PYGO2	0.503851	0.75324
ENSG00000169592.13	INO80E	-0.503851	0.75324
ENSG00000180644.6	PRF1	-0.503851	0.75324
ENSG00000185745.9	IFIT1	0.503851	0.75324
ENSG00000186971.3	KRTAP13-4	-0.503851	0.75324
ENSG00000196862.9	RGPD4	0.503851	0.75324
ENSG00000197816.12	CCDC180	-0.503851	0.75324
ENSG00000198060.8	2021-03-05	0.503851	0.75324
ENSG00000198130.13	HIBCH	0.503851	0.75324
ENSG00000203667.8	COX20	0.503851	0.75324
ENSG00000258839.2	MC1R	-0.503851	0.75324
ENSG00000005810.16	MYCBP2	-0.50165	0.754033
ENSG00000009844.14	VTA1	0.50165	0.754033
ENSG00000048052.20	HDAC9	0.50165	0.754033
ENSG00000091409.13	ITGA6	-0.50165	0.754033
ENSG00000106178.5	CCL24	-0.50165	0.754033
ENSG00000108684.13	ASIC2	0.50165	0.754033
ENSG00000112238.11	PRDM13	0.50165	0.754033
ENSG00000119333.10	WDR34	0.50165	0.754033
ENSG00000122386.9	ZNF205	-0.50165	0.754033
ENSG00000128791.10	TWSG1	0.50165	0.754033
ENSG00000130595.15	TNNT3	-0.50165	0.754033
ENSG00000131979.17	GCH1	0.50165	0.754033
ENSG00000137871.18	ZNF280D	-0.50165	0.754033
ENSG00000149798.4	CDC42EP2	-0.50165	0.754033
ENSG00000150477.13	KIAA1328	-0.50165	0.754033
ENSG00000158769.16	F11R	0.50165	0.754033
ENSG00000159164.8	SV2A	0.50165	0.754033
ENSG00000160325.13	CACFD1	0.50165	0.754033
ENSG00000163536.11	SERPINI1	-0.50165	0.754033
ENSG00000163554.10	SPTA1	-0.50165	0.754033
ENSG00000163704.10	PRRT3	0.50165	0.754033
ENSG00000167751.11	KLK2	-0.50165	0.754033
ENSG00000177225.15	PDDC1	-0.50165	0.754033
ENSG00000177807.6	KCNJ10	0.50165	0.754033
ENSG00000178235.7	SLITRK1	0.50165	0.754033
ENSG00000183856.9	IQGAP3	0.50165	0.754033
ENSG00000188211.7	NCR3LG1	-0.50165	0.754033
ENSG00000188322.4	SBK1	0.50165	0.754033
ENSG00000196189.11	SEMA4A	0.50165	0.754033
ENSG00000197713.13	RPE	0.50165	0.754033
ENSG00000204301.6	NOTCH4	-0.50165	0.754033
ENSG00000206579.8	XKR4	0.50165	0.754033
ENSG00000240403.4	KIR3DL2	-0.50165	0.754033
ENSG00000259571.1	BLID	-0.50165	0.754033
ENSG00000064545.13	TMEM161A	-0.49945	0.758863
ENSG00000115808.10	STRN	0.49945	0.758863
ENSG00000118733.15	OLFM3	0.49945	0.758863
ENSG00000120756.11	PLS1	0.49945	0.758863
ENSG00000139223.2	ANP32D	-0.49945	0.758863
ENSG00000140691.15	ARMC5	-0.49945	0.758863
ENSG00000149091.14	DGKZ	-0.49945	0.758863
ENSG00000152467.8	ZSCAN1	0.49945	0.758863
ENSG00000160282.12	FTCD	0.49945	0.758863
ENSG00000160781.14	PAQR6	0.49945	0.758863
ENSG00000164494.10	PDSS2	0.49945	0.758863
ENSG00000164871.16	SPAG11B	0.49945	0.758863
ENSG00000168575.8	SLC20A2	0.49945	0.758863
ENSG00000169484.2	OR4K14	-0.500581	0.758863
ENSG00000176422.12	SPRYD4	0.49945	0.758863
ENSG00000185009.11	AP3M1	0.49945	0.758863
ENSG00000186334.8	SLC36A3	-0.49945	0.758863
ENSG00000198074.8	AKR1B10	0.49945	0.758863
ENSG00000198842.8	DUSP27	-0.49945	0.758863
ENSG00000205085.7	FAM71F2	-0.49945	0.758863
ENSG00000205971.2	AC074389.6	0.49945	0.758863
ENSG00000206107.2	KRTAP27-1	-0.49945	0.758863
ENSG00000242689.2	CNTF	-0.49945	0.758863
ENSG00000260836.1	RP11-152F13.10	-0.49945	0.758863
ENSG00000264187.1	RP11-45M22.4	-0.49945	0.758863
ENSG00000035681.6	NSMAF	-0.49725	0.760485
ENSG00000051596.8	THOC3	0.49725	0.760485
ENSG00000065518.7	NDUFB4	0.49285	0.760485
ENSG00000066926.9	FECH	0.49505	0.760485
ENSG00000075461.5	CACNG4	0.49725	0.760485
ENSG00000081842.16	PCDHA6	0.49725	0.760485
ENSG00000089154.9	GCN1L1	-0.49285	0.760485
ENSG00000089199.8	CHGB	0.49285	0.760485
ENSG00000090470.13	PDCD7	-0.49505	0.760485
ENSG00000092054.12	MYH7	0.49725	0.760485
ENSG00000094796.4	KRT31	0.49505	0.760485
ENSG00000095261.12	PSMD5	0.49285	0.760485
ENSG00000104140.6	RHOV	0.49285	0.760485
ENSG00000104231.9	ZFAND1	-0.49285	0.760485
ENSG00000105254.10	TBCB	0.49725	0.760485
ENSG00000105523.3	FAM83E	0.49505	0.760485
ENSG00000108774.13	RAB5C	0.49505	0.760485
ENSG00000109101.6	FOXN1	0.49725	0.760485
ENSG00000113282.12	CLINT1	0.49285	0.760485
ENSG00000114841.16	DNAH1	-0.49285	0.760485
ENSG00000114902.12	SPCS1	0.49285	0.760485
ENSG00000116209.10	TMEM59	0.49285	0.760485
ENSG00000116918.12	TSNAX	0.49285	0.760485
ENSG00000116981.3	NT5C1A	0.49285	0.760485
ENSG00000117222.12	RBBP5	0.49725	0.760485
ENSG00000119013.7	NDUFB3	0.49285	0.760485
ENSG00000119537.14	KDSR	-0.49725	0.760485
ENSG00000119650.11	IFT43	0.49505	0.760485
ENSG00000120162.9	MOB3B	-0.49285	0.760485
ENSG00000123358.18	NR4A1	-0.49505	0.760485
ENSG00000124370.9	MCEE	0.49285	0.760485
ENSG00000129518.7	EAPP	0.49505	0.760485
ENSG00000132591.10	ERAL1	0.49725	0.760485
ENSG00000134640.2	MTNR1B	0.49725	0.760485
ENSG00000135447.15	PPP1R1A	0.49505	0.760485
ENSG00000135476.10	ESPL1	0.49725	0.760485
ENSG00000136518.15	ACTL6A	0.49285	0.760485
ENSG00000136522.12	MRPL47	0.49505	0.760485
ENSG00000137944.15	CCBL2	0.49505	0.760485
ENSG00000139410.13	SDSL	0.49505	0.760485
ENSG00000143367.14	TUFT1	0.49505	0.760485
ENSG00000143420.16	ENSA	0.49505	0.760485
ENSG00000144744.15	UBA3	0.49725	0.760485
ENSG00000145348.15	TBCK	0.49285	0.760485
ENSG00000148358.18	GPR107	-0.49505	0.760485
ENSG00000149532.14	CPSF7	-0.49285	0.760485
ENSG00000154620.5	TMSB4Y	0.49725	0.760485
ENSG00000154764.5	WNT7A	0.49725	0.760485
ENSG00000154978.11	VOPP1	0.49285	0.760485
ENSG00000156026.13	MCU	0.49725	0.760485
ENSG00000157404.14	KIT	-0.49285	0.760485
ENSG00000158773.13	USF1	0.49285	0.760485
ENSG00000160710.14	ADAR	0.49505	0.760485
ENSG00000160785.12	SLC25A44	0.49285	0.760485
ENSG00000160838.12	LRRC71	-0.49505	0.760485
ENSG00000160991.14	ORAI2	0.49285	0.760485
ENSG00000161249.19	DMKN	0.49285	0.760485
ENSG00000161381.12	PLXDC1	-0.49725	0.760485
ENSG00000161544.8	CYGB	-0.49505	0.760485
ENSG00000161791.12	FMNL3	-0.49285	0.760485
ENSG00000162927.12	PUS10	0.49285	0.760485
ENSG00000163206.5	SMCP	0.49725	0.760485
ENSG00000163590.12	PPM1L	-0.49285	0.760485
ENSG00000163898.8	LIPH	0.49725	0.760485
ENSG00000164880.14	INTS1	-0.49725	0.760485
ENSG00000164924.16	YWHAZ	0.49725	0.760485
ENSG00000166166.11	TRMT61A	-0.49505	0.760485
ENSG00000166398.11	KIAA0355	-0.49285	0.760485
ENSG00000167634.11	NLRP7	0.49725	0.760485
ENSG00000168148.3	HIST3H3	-0.49285	0.760485
ENSG00000168374.9	ARF4	0.49725	0.760485
ENSG00000168488.17	ATXN2L	-0.49285	0.760485
ENSG00000171711.2	DEFB4A	0.49505	0.760485
ENSG00000173077.13	2021-12-01	0.49725	0.760485
ENSG00000173599.12	PC	0.49285	0.760485
ENSG00000173812.9	EIF1	-0.49725	0.760485
ENSG00000174898.14	CATSPERD	-0.49505	0.760485
ENSG00000176396.9	EID2	0.49505	0.760485
ENSG00000181045.13	SLC26A11	0.49285	0.760485
ENSG00000182612.9	TSPAN10	0.49505	0.760485
ENSG00000182957.14	SPATA13	-0.49285	0.760485
ENSG00000184117.10	NIPSNAP1	0.49725	0.760485
ENSG00000185272.12	RBM11	0.49725	0.760485
ENSG00000186395.6	KRT10	0.49285	0.760485
ENSG00000186891.12	TNFRSF18	0.49505	0.760485
ENSG00000187024.12	PTRH1	-0.49505	0.760485
ENSG00000187144.10	SPATA21	-0.49505	0.760485
ENSG00000196296.12	ATP2A1	-0.49505	0.760485
ENSG00000196814.13	MVB12B	-0.49285	0.760485
ENSG00000197170.8	PSMD12	0.49505	0.760485
ENSG00000197403.3	OR6N1	0.49725	0.760485
ENSG00000197536.9	C5orf56	-0.49725	0.760485
ENSG00000197753.8	LHFPL5	0.49285	0.760485
ENSG00000197786.3	OR5B17	0.497301	0.760485
ENSG00000197857.12	ZNF44	0.49505	0.760485
ENSG00000197860.8	SGTB	-0.49725	0.760485
ENSG00000198400.10	NTRK1	0.49505	0.760485
ENSG00000198522.12	GPN1	0.49285	0.760485
ENSG00000204548.3	DEFB121	-0.49282	0.760485
ENSG00000205863.8	C1QTNF9B	-0.49725	0.760485
ENSG00000211454.12	AKR7L	0.49505	0.760485
ENSG00000214106.6	PAXIP1-AS2	-0.49285	0.760485
ENSG00000225940.4	AC022431.2	0.49505	0.760485
ENSG00000235169.6	SMIM1	0.49285	0.760485
ENSG00000241978.8	AKAP2	-0.49505	0.760485
ENSG00000254827.4	SLC22A18AS	0.49285	0.760485
ENSG00000264823.2	AL590708.2	-0.49503	0.760485
ENSG00000270617.1	URGCP-MRPS24	0.49505	0.760485
ENSG00000004142.10	POLDIP2	0.490649	0.761546
ENSG00000073969.17	NSF	0.490649	0.761546
ENSG00000086504.14	MRPL28	0.490649	0.761546
ENSG00000095015.5	MAP3K1	0.490649	0.761546
ENSG00000102181.18	CD99L2	-0.490649	0.761546
ENSG00000102935.10	ZNF423	-0.490649	0.761546
ENSG00000105427.8	CNFN	0.490649	0.761546
ENSG00000108671.8	PSMD11	0.490649	0.761546
ENSG00000109738.9	GLRB	0.490649	0.761546
ENSG00000112514.14	CUTA	0.490649	0.761546
ENSG00000113716.11	HMGXB3	-0.490649	0.761546
ENSG00000116459.9	ATP5F1	0.490649	0.761546
ENSG00000121570.11	DPPA4	0.490649	0.761546
ENSG00000126861.4	OMG	-0.490649	0.761546
ENSG00000134058.9	CDK7	0.490649	0.761546
ENSG00000139637.12	C12orf10	-0.490649	0.761546
ENSG00000142182.7	DNMT3L	0.490649	0.761546
ENSG00000142515.13	KLK3	-0.490649	0.761546
ENSG00000143537.12	ADAM15	0.490649	0.761546
ENSG00000146215.12	CRIP3	-0.490649	0.761546
ENSG00000154645.12	CHODL	0.490649	0.761546
ENSG00000158006.12	PAFAH2	0.490649	0.761546
ENSG00000159348.11	CYB5R1	0.490649	0.761546
ENSG00000160469.15	BRSK1	0.490649	0.761546
ENSG00000164627.16	KIF6	0.490649	0.761546
ENSG00000170412.15	GPRC5C	0.490649	0.761546
ENSG00000171903.15	CYP4F11	0.490649	0.761546
ENSG00000172199.1	OR8U1	-0.491057	0.761546
ENSG00000183960.7	KCNH8	-0.490649	0.761546
ENSG00000184260.5	HIST2H2AC	0.490649	0.761546
ENSG00000184271.14	POU6F1	-0.490649	0.761546
ENSG00000187658.6	C5orf52	0.490649	0.761546
ENSG00000198018.6	ENTPD7	0.490649	0.761546
ENSG00000254995.4	STX16-NPEPL1	-0.490649	0.761546
ENSG00000273611.3	ZNHIT3	0.490649	0.761546
ENSG00000005469.10	CROT	0.486249	0.764046
ENSG00000020129.14	NCDN	0.486249	0.764046
ENSG00000038219.11	BOD1L1	-0.488449	0.764046
ENSG00000046647.12	GEMIN8	-0.484049	0.764046
ENSG00000055070.15	SZRD1	0.484049	0.764046
ENSG00000055211.11	GINM1	0.484049	0.764046
ENSG00000059573.7	ALDH18A1	0.488449	0.764046
ENSG00000068078.16	FGFR3	0.486249	0.764046
ENSG00000070915.8	SLC12A3	0.484049	0.764046
ENSG00000073008.13	PVR	-0.488449	0.764046
ENSG00000074276.9	CDHR2	0.484049	0.764046
ENSG00000075790.9	BCAP29	-0.484049	0.764046
ENSG00000075945.11	KIFAP3	0.486249	0.764046
ENSG00000078140.12	UBE2K	0.488449	0.764046
ENSG00000081148.11	IMPG2	0.484049	0.764046
ENSG00000087152.14	ATXN7L3	0.486249	0.764046
ENSG00000087237.9	CETP	-0.488449	0.764046
ENSG00000095585.15	BLNK	0.484049	0.764046
ENSG00000099204.17	ABLIM1	-0.486249	0.764046
ENSG00000100395.13	L3MBTL2	-0.484049	0.764046
ENSG00000101417.10	PXMP4	-0.484049	0.764046
ENSG00000105610.4	KLF1	-0.484049	0.764046
ENSG00000105640.11	RPL18A	-0.484049	0.764046
ENSG00000109881.15	CCDC34	-0.484049	0.764046
ENSG00000111530.11	CAND1	0.484049	0.764046
ENSG00000116128.8	BCL9	0.488449	0.764046
ENSG00000116171.15	SCP2	0.484049	0.764046
ENSG00000116237.14	ICMT	0.488449	0.764046
ENSG00000117122.12	MFAP2	0.488449	0.764046
ENSG00000121440.13	PDZRN3	0.484049	0.764046
ENSG00000121481.9	RNF2	0.484049	0.764046
ENSG00000125651.12	GTF2F1	-0.486249	0.764046
ENSG00000128607.12	KLHDC10	-0.484049	0.764046
ENSG00000129167.8	TPH1	0.488449	0.764046
ENSG00000130055.12	GDPD2	0.484049	0.764046
ENSG00000130158.12	DOCK6	-0.484049	0.764046
ENSG00000131931.7	THAP1	0.486249	0.764046
ENSG00000133433.9	GSTT2B	0.484049	0.764046
ENSG00000134215.14	VAV3	0.488449	0.764046
ENSG00000135127.10	CCDC64	0.486249	0.764046
ENSG00000137145.19	DENND4C	-0.488449	0.764046
ENSG00000137745.10	MMP13	0.484049	0.764046
ENSG00000137975.7	CLCA2	0.484049	0.764046
ENSG00000139835.12	GRTP1	0.488449	0.764046
ENSG00000140623.12	2021-09-12	0.484049	0.764046
ENSG00000143436.9	MRPL9	0.486249	0.764046
ENSG00000143458.10	GABPB2	-0.486249	0.764046
ENSG00000143578.14	CREB3L4	0.484049	0.764046
ENSG00000146826.13	C7orf43	0.486249	0.764046
ENSG00000151176.6	PLBD2	-0.484049	0.764046
ENSG00000151229.11	SLC2A13	0.488449	0.764046
ENSG00000154359.11	LONRF1	-0.488449	0.764046
ENSG00000155367.14	PPM1J	0.486249	0.764046
ENSG00000155506.15	LARP1	-0.486249	0.764046
ENSG00000155640.6	C10orf12	0.488449	0.764046
ENSG00000156261.11	CCT8	0.484049	0.764046
ENSG00000156983.14	BRPF1	-0.486249	0.764046
ENSG00000158042.8	MRPL17	0.484049	0.764046
ENSG00000159147.16	DONSON	0.484049	0.764046
ENSG00000161395.11	PGAP3	0.486249	0.764046
ENSG00000162595.4	DIRAS3	0.488449	0.764046
ENSG00000162600.10	OMA1	0.488449	0.764046
ENSG00000162745.9	OLFML2B	-0.484049	0.764046
ENSG00000165119.17	HNRNPK	0.484049	0.764046
ENSG00000165195.12	PIGA	-0.488449	0.764046
ENSG00000165672.6	PRDX3	0.486249	0.764046
ENSG00000165912.14	PACSIN3	0.488449	0.764046
ENSG00000166391.13	MOGAT2	0.486249	0.764046
ENSG00000166908.16	PIP4K2C	0.488449	0.764046
ENSG00000167612.11	ANKRD33	-0.484049	0.764046
ENSG00000168288.11	MMADHC	0.488449	0.764046
ENSG00000169247.10	SH3TC2	-0.486249	0.764046
ENSG00000169856.8	ONECUT1	0.484049	0.764046
ENSG00000170454.5	KRT75	0.486249	0.764046
ENSG00000170703.14	TTLL6	-0.486249	0.764046
ENSG00000171703.15	TCEA2	0.484049	0.764046
ENSG00000172409.5	CLP1	-0.488449	0.764046
ENSG00000173171.13	MTX1	0.486249	0.764046
ENSG00000173226.15	IQCB1	-0.486249	0.764046
ENSG00000173406.14	DAB1	0.484049	0.764046
ENSG00000175602.3	CCDC85B	-0.484049	0.764046
ENSG00000179051.12	RCC2	0.484049	0.764046
ENSG00000182308.6	DCAF4L1	-0.484049	0.764046
ENSG00000182489.8	XKRX	0.486249	0.764046
ENSG00000182776.4	RP11-114H20.1	0.4884	0.764046
[truncated: 17,456 more rows]
